# Supplementary material for: Kolteria novifilia, a novel planctomycetotal strain from the volcanic habitat of Panarea divides by unusual lateral budding
Source: J Bacteriol. 2025 Jun 24;207(7):e00337-24. doi: 10.1128/jb.00337-24 (PMC12288469; doi:10.1128/jb.00337-24)
Supplement: Table S1 — Operational taxonomic units obtained from the attached fraction of surface watter. [file jb.00337-24-s0003.xlsx]

## Sheet: Table S1A
Table S1A. Operational taxonomic units obtained from the attached fraction of surface watter
Phylum	Class	Order	Family	Genus
Actinobacteriota	Acidimicrobiia	Actinomarinales	Actinomarinaceae	Candidatus Actinomarina
Actinobacteriota	Acidimicrobiia	Microtrichales	Ilumatobacteraceae	CL500-29 marine group
Actinobacteriota	Acidimicrobiia	Microtrichales	Ilumatobacteraceae	Ilumatobacter
Actinobacteriota	Actinobacteria	Actinomycetales	Actinomycetaceae	Actinomyces
Actinobacteriota	Actinobacteria	Corynebacteriales	Corynebacteriaceae	Corynebacterium
Actinobacteriota	Actinobacteria	Corynebacteriales	Mycobacteriaceae	Mycobacterium
Actinobacteriota	Actinobacteria	Frankiales	Geodermatophilaceae	Modestobacter
Actinobacteriota	Actinobacteria	Frankiales	Sporichthyaceae	hgcI clade
Actinobacteriota	Actinobacteria	Micrococcales	Microbacteriaceae	Candidatus Aquiluna
Actinobacteriota	Actinobacteria	Micrococcales	Microbacteriaceae	Pontimonas
Actinobacteriota	Actinobacteria	Micrococcales	Micrococcaceae	Kocuria
Actinobacteriota	Actinobacteria	Micrococcales	Micrococcaceae	Micrococcus
Actinobacteriota	Actinobacteria	Propionibacteriales	Nocardioidaceae	Nocardioides
Actinobacteriota	Actinobacteria	Propionibacteriales	Propionibacteriaceae	Cutibacterium
Aquificota	Desulfurobacteriia	Desulfurobacteriales	Desulfurobacteriaceae	Desulfurobacterium
Bacteroidota	Bacteroidia	Chitinophagales	Chitinophagaceae	uncultured
Bacteroidota	Bacteroidia	Chitinophagales	Saprospiraceae	uncultured
Bacteroidota	Bacteroidia	Chitinophagales	uncultured
Bacteroidota	Bacteroidia	Cytophagales	Spirosomaceae	Flectobacillus
Bacteroidota	Bacteroidia	Flavobacteriales	Crocinitomicaceae	Fluviicola
Bacteroidota	Bacteroidia	Flavobacteriales	Cryomorphaceae	uncultured
Bacteroidota	Bacteroidia	Flavobacteriales	Flavobacteriaceae
Bacteroidota	Bacteroidia	Flavobacteriales	Flavobacteriaceae	Flavobacterium
Bacteroidota	Bacteroidia	Flavobacteriales	Flavobacteriaceae	Gramella
Bacteroidota	Bacteroidia	Flavobacteriales	Flavobacteriaceae	Lutibacter
Bacteroidota	Bacteroidia	Flavobacteriales	Flavobacteriaceae	NS3a marine group
Bacteroidota	Bacteroidia	Flavobacteriales	Flavobacteriaceae	NS4 marine group
Bacteroidota	Bacteroidia	Flavobacteriales	Flavobacteriaceae	NS5 marine group
Bacteroidota	Bacteroidia	Flavobacteriales	Flavobacteriaceae	Olleya
Bacteroidota	Bacteroidia	Flavobacteriales	Flavobacteriaceae	Polaribacter
Bacteroidota	Bacteroidia	Flavobacteriales	Flavobacteriaceae	Salegentibacter
Bacteroidota	Bacteroidia	Flavobacteriales	Flavobacteriaceae	Tenacibaculum
Bacteroidota	Bacteroidia	Flavobacteriales	Flavobacteriaceae	Ulvibacter
Bacteroidota	Bacteroidia	Flavobacteriales	Flavobacteriaceae	uncultured
Bacteroidota	Bacteroidia	Flavobacteriales	Flavobacteriaceae	Winogradskyella
Bacteroidota	Bacteroidia	Flavobacteriales	NS7 marine group
Bacteroidota	Bacteroidia	Flavobacteriales	NS9 marine group
Bacteroidota	Bacteroidia	Flavobacteriales	Weeksellaceae	Chryseobacterium
Bacteroidota	Bacteroidia	Sphingobacteriales	NS11-12 marine group
Bacteroidota	Rhodothermia	Balneolales	Balneolaceae	Balneola
Bacteroidota	Rhodothermia	Balneolales	Balneolaceae	uncultured
Bacteroidota	Rhodothermia	Rhodothermales	Rhodothermaceae	uncultured
Bdellovibrionota	Bdellovibrionia	Bdellovibrionales	Bdellovibrionaceae	OM27 clade
Campylobacterota	Campylobacteria	Campylobacterales	Arcobacteraceae	Pseudarcobacter
Campylobacterota	Campylobacteria	Campylobacterales	Arcobacteraceae	uncultured
Campylobacterota	Campylobacteria	Campylobacterales	Nitratiruptoraceae	Nitratiruptor
Campylobacterota	Campylobacteria	Campylobacterales	Sulfurimonadaceae	Sulfurimonas
Cyanobacteria	Cyanobacteriia	Chloroplast
Cyanobacteria	Cyanobacteriia	Cyanobacteriales	Nostocaceae	Richelia HH01
Cyanobacteria	Cyanobacteriia	Phormidesmiales	Phormidesmiaceae	Acrophormium PCC-7375
Cyanobacteria	Cyanobacteriia	Phormidesmiales	Phormidesmiaceae	Phormidesmis ANT.LACV5.1
Cyanobacteria	Cyanobacteriia	Synechococcales	Cyanobiaceae	Cyanobium PCC-6307
Cyanobacteria	Cyanobacteriia	Synechococcales	Cyanobiaceae	Prochlorococcus MIT9313
Cyanobacteria	Cyanobacteriia	Synechococcales	Cyanobiaceae	Synechococcus CC9902
Desulfobacterota	Desulfuromonadia	PB19
Firmicutes	Bacilli	Lactobacillales	Streptococcaceae	Streptococcus
Firmicutes	Bacilli	Staphylococcales	Staphylococcaceae	Staphylococcus
Firmicutes	Clostridia	Lachnospirales	Lachnospiraceae	Blautia
Firmicutes	Clostridia	Peptostreptococcales-Tissierellales	Peptostreptococcaceae
Marinimicrobia (SAR406 clade)
Patescibacteria	Gracilibacteria	JGI 0000069-P22
Planctomycetota	OM190
Planctomycetota	Phycisphaerae	Phycisphaerales	Phycisphaeraceae	SM1A02
Planctomycetota	Planctomycetes	Gemmatales	Gemmataceae	uncultured
Planctomycetota	Planctomycetes	Pirellulales	Pirellulaceae	Blastopirellula
Planctomycetota	Planctomycetes	Pirellulales	Pirellulaceae	Rhodopirellula
Planctomycetota	Planctomycetes	Pirellulales	Pirellulaceae	Rubripirellula
Planctomycetota	Planctomycetes	Pirellulales	Pirellulaceae	uncultured
Planctomycetota	Planctomycetes	Planctomycetales	Gimesiaceae	uncultured
Planctomycetota	Planctomycetes	Planctomycetales	Rubinisphaeraceae	Planctomicrobium
Planctomycetota	Planctomycetes	Planctomycetales	Rubinisphaeraceae	SH-PL14
Planctomycetota	Planctomycetes	Planctomycetales	Rubinisphaeraceae	uncultured
Planctomycetota	Planctomycetes	Planctomycetales	Schlesneriaceae	Planctopirus
Proteobacteria	Alphaproteobacteria	Caulobacterales	Caulobacteraceae	Brevundimonas
Proteobacteria	Alphaproteobacteria	Caulobacterales	Hyphomonadaceae	Robiginitomaculum
Proteobacteria	Alphaproteobacteria	Caulobacterales	Hyphomonadaceae	uncultured
Proteobacteria	Alphaproteobacteria	Defluviicoccales	uncultured
Proteobacteria	Alphaproteobacteria	Elsterales	Elsteraceae	uncultured
Proteobacteria	Alphaproteobacteria	Parvibaculales	PS1 clade
Proteobacteria	Alphaproteobacteria	Puniceispirillales	SAR116 clade
Proteobacteria	Alphaproteobacteria	Puniceispirillales	SAR116 clade	Candidatus Puniceispirillum
Proteobacteria	Alphaproteobacteria	Reyranellales	Reyranellaceae	Reyranella
Proteobacteria	Alphaproteobacteria	Rhizobiales	Hyphomicrobiaceae	Filomicrobium
Proteobacteria	Alphaproteobacteria	Rhizobiales	Hyphomicrobiaceae	Hyphomicrobium
Proteobacteria	Alphaproteobacteria	Rhizobiales	Rhizobiaceae	Cohaesibacter
Proteobacteria	Alphaproteobacteria	Rhizobiales	Rhizobiaceae	uncultured
Proteobacteria	Alphaproteobacteria	Rhizobiales	Stappiaceae
Proteobacteria	Alphaproteobacteria	Rhodobacterales	Rhodobacteraceae
Proteobacteria	Alphaproteobacteria	Rhodobacterales	Rhodobacteraceae	Ascidiaceihabitans
Proteobacteria	Alphaproteobacteria	Rhodobacterales	Rhodobacteraceae	Octadecabacter
Proteobacteria	Alphaproteobacteria	Rhodobacterales	Rhodobacteraceae	Paracoccus
Proteobacteria	Alphaproteobacteria	Rhodobacterales	Rhodobacteraceae	Roseovarius
Proteobacteria	Alphaproteobacteria	Rhodobacterales	Rhodobacteraceae	Sulfitobacter
Proteobacteria	Alphaproteobacteria	Rhodobacterales	Rhodobacteraceae	Thalassobius
Proteobacteria	Alphaproteobacteria	Rhodobacterales	Rhodobacteraceae	uncultured
Proteobacteria	Alphaproteobacteria	Rhodospirillales	AEGEAN-169 marine group
Proteobacteria	Alphaproteobacteria	Rhodospirillales	Magnetospiraceae	Magnetovibrio
Proteobacteria	Alphaproteobacteria	Rhodospirillales	Terasakiellaceae	uncultured
Proteobacteria	Alphaproteobacteria	Rickettsiales	Fokiniaceae	MD3-55
Proteobacteria	Alphaproteobacteria	Rickettsiales	Mitochondria
Proteobacteria	Alphaproteobacteria	Rickettsiales	Rickettsiaceae	Candidatus Megaira
Proteobacteria	Alphaproteobacteria	Rickettsiales	S25-593
Proteobacteria	Alphaproteobacteria	Rickettsiales	SM2D12
Proteobacteria	Alphaproteobacteria	SAR11 clade	Clade I	Clade Ia
Proteobacteria	Alphaproteobacteria	SAR11 clade	Clade I	Clade Ib
Proteobacteria	Alphaproteobacteria	SAR11 clade	Clade I	uncultured
Proteobacteria	Alphaproteobacteria	SAR11 clade	Clade II
Proteobacteria	Alphaproteobacteria	SAR11 clade	Clade III
Proteobacteria	Alphaproteobacteria	Sphingomonadales	Sphingomonadaceae	Novosphingobium
Proteobacteria	Gammaproteobacteria	Burkholderiales	Burkholderiaceae	Limnobacter
Proteobacteria	Gammaproteobacteria	Burkholderiales	Comamonadaceae	Acidovorax
Proteobacteria	Gammaproteobacteria	Burkholderiales	Comamonadaceae	Aquabacterium
Proteobacteria	Gammaproteobacteria	Burkholderiales	Comamonadaceae	Azohydromonas
Proteobacteria	Gammaproteobacteria	Burkholderiales	Comamonadaceae	Curvibacter
Proteobacteria	Gammaproteobacteria	Burkholderiales	Comamonadaceae	Delftia
Proteobacteria	Gammaproteobacteria	Burkholderiales	Comamonadaceae	Hydrogenophaga
Proteobacteria	Gammaproteobacteria	Burkholderiales	Comamonadaceae	RS62 marine group
Proteobacteria	Gammaproteobacteria	Burkholderiales	Comamonadaceae	uncultured
Proteobacteria	Gammaproteobacteria	Burkholderiales	Methylophilaceae	OM43 clade
Proteobacteria	Gammaproteobacteria	Burkholderiales	MWH-UniP1 aquatic group
Proteobacteria	Gammaproteobacteria	Burkholderiales	Rhodocyclaceae	uncultured
Proteobacteria	Gammaproteobacteria	Burkholderiales	Rhodocyclaceae	Zoogloea
Proteobacteria	Gammaproteobacteria	Burkholderiales	TRA3-20
Proteobacteria	Gammaproteobacteria	Coxiellales	Coxiellaceae	Coxiella
Proteobacteria	Gammaproteobacteria	Ectothiorhodospirales	Thioalkalispiraceae	Thioalkalispira-Sulfurivermis
Proteobacteria	Gammaproteobacteria	Enterobacterales	Alteromonadaceae	Alteromonas
Proteobacteria	Gammaproteobacteria	Enterobacterales	Alteromonadaceae	Glaciecola
Proteobacteria	Gammaproteobacteria	Enterobacterales	Alteromonadaceae	Rheinheimera
Proteobacteria	Gammaproteobacteria	Enterobacterales	Alteromonadaceae	uncultured
Proteobacteria	Gammaproteobacteria	Enterobacterales	Colwelliaceae	Colwellia
Proteobacteria	Gammaproteobacteria	Enterobacterales	Idiomarinaceae	Idiomarina
Proteobacteria	Gammaproteobacteria	Enterobacterales	Morganellaceae
Proteobacteria	Gammaproteobacteria	Enterobacterales	Pseudoalteromonadaceae	Algicola
Proteobacteria	Gammaproteobacteria	Enterobacterales	Pseudoalteromonadaceae	Pseudoalteromonas
Proteobacteria	Gammaproteobacteria	Enterobacterales	Psychromonadaceae	Psychromonas
Proteobacteria	Gammaproteobacteria	Enterobacterales	Shewanellaceae	Shewanella
Proteobacteria	Gammaproteobacteria	Enterobacterales	Succinivibrionaceae	Ruminobacter
Proteobacteria	Gammaproteobacteria	Enterobacterales	Vibrionaceae	Vibrio
Proteobacteria	Gammaproteobacteria	Ga0077536
Proteobacteria	Gammaproteobacteria	Gammaproteobacteria Incertae Sedis	Unknown Family	uncultured
Proteobacteria	Gammaproteobacteria	Legionellales	Legionellaceae	Legionella
Proteobacteria	Gammaproteobacteria	Methylococcales	Methylomonadaceae	Marine Methylotrophic Group 2
Proteobacteria	Gammaproteobacteria	Pseudomonadales	BD2-7
Proteobacteria	Gammaproteobacteria	Pseudomonadales	Halieaceae	Luminiphilus
Proteobacteria	Gammaproteobacteria	Pseudomonadales	Halieaceae	OM60(NOR5) clade
Proteobacteria	Gammaproteobacteria	Pseudomonadales	Halomonadaceae	Chromohalobacter
Proteobacteria	Gammaproteobacteria	Pseudomonadales	Halomonadaceae	Halomonas
Proteobacteria	Gammaproteobacteria	Pseudomonadales	KI89A clade
Proteobacteria	Gammaproteobacteria	Pseudomonadales	Litoricolaceae	Litoricola
Proteobacteria	Gammaproteobacteria	Pseudomonadales	Marinobacteraceae	Marinobacter
Proteobacteria	Gammaproteobacteria	Pseudomonadales	Marinomonadaceae	Marinomonas
Proteobacteria	Gammaproteobacteria	Pseudomonadales	Moraxellaceae	Acinetobacter
Proteobacteria	Gammaproteobacteria	Pseudomonadales	Moraxellaceae	Alkanindiges
Proteobacteria	Gammaproteobacteria	Pseudomonadales	Moraxellaceae	Enhydrobacter
Proteobacteria	Gammaproteobacteria	Pseudomonadales	Moraxellaceae	Psychrobacter
Proteobacteria	Gammaproteobacteria	Pseudomonadales	Nitrincolaceae	Neptunomonas
Proteobacteria	Gammaproteobacteria	Pseudomonadales	Pseudohongiellaceae	Pseudohongiella
Proteobacteria	Gammaproteobacteria	Pseudomonadales	Pseudomonadaceae	Pseudomonas
Proteobacteria	Gammaproteobacteria	Pseudomonadales	SAR86 clade
Proteobacteria	Gammaproteobacteria	Pseudomonadales	Spongiibacteraceae	uncultured
Proteobacteria	Gammaproteobacteria	Xanthomonadales	Xanthomonadaceae	Pseudoxanthomonas
Verrucomicrobiota	Kiritimatiellae	Kiritimatiellales	Kiritimatiellaceae	R76-B128
Verrucomicrobiota	Verrucomicrobiae	Opitutales	Puniceicoccaceae	Coraliomargarita
Verrucomicrobiota	Verrucomicrobiae	Opitutales	Puniceicoccaceae	Lentimonas
Verrucomicrobiota	Verrucomicrobiae	Opitutales	Puniceicoccaceae	MB11C04 marine group
Verrucomicrobiota	Verrucomicrobiae	Pedosphaerales	Pedosphaeraceae	DEV114
Verrucomicrobiota	Verrucomicrobiae	Verrucomicrobiales	DEV007
Verrucomicrobiota	Verrucomicrobiae	Verrucomicrobiales	Rubritaleaceae	Luteolibacter
Verrucomicrobiota	Verrucomicrobiae	Verrucomicrobiales	Rubritaleaceae	Roseibacillus
WPS-2
Amorphea	Obazoa	Opisthokonta	Holozoa	Choanozoa
Archaeplastida	Chloroplastida	Chlorophyta	Clade IX
Archaeplastida	Chloroplastida	Chlorophyta	Ulvophyceae
Haptophyta	Prymnesiophyceae	Phaeocystis
Haptophyta	Prymnesiophyceae	Prymnesiales	Chrysochromulina
Incertae Sedis	Telonema
SAR	Alveolata	Ciliophora	Intramacronucleata	Conthreep
SAR	Alveolata	Ciliophora	Intramacronucleata	Spirotrichea
SAR	Alveolata	Ciliophora	Intramacronucleata	Spirotrichea
SAR	Alveolata	Dinoflagellata
SAR	Alveolata	Dinoflagellata	Dinophyceae	Dinophysiales
SAR	Alveolata	Dinoflagellata	Dinophyceae	Gymnodiniphycidae
SAR	Alveolata	Dinoflagellata	Dinophyceae	Gymnodiniphycidae
SAR	Alveolata	Dinoflagellata	Dinophyceae	Gymnodiniphycidae
SAR	Alveolata	Dinoflagellata	Dinophyceae	Peridiniphycidae
SAR	Alveolata	Dinoflagellata	Dinophyceae	Peridiniphycidae
SAR	Alveolata	Dinoflagellata	Dinophyceae	uncultured
SAR	Alveolata	Protalveolata	Syndiniales	Amoebophrya
SAR	Alveolata	Protalveolata	Syndiniales	Syndiniales Group I
SAR	Alveolata	Protalveolata	Syndiniales	Syndiniales Group II
SAR	Alveolata	Protalveolata	Syndiniales	uncultured
SAR	Rhizaria	Cercozoa	Chlorarachniophyta
SAR	Stramenopiles	MAST-1	MAST-1A
SAR	Stramenopiles	MAST-3	MAST-3E
SAR	Stramenopiles	MAST-4	MAST-4F
SAR	Stramenopiles	Ochrophyta	Diatomea	Bacillariophytina
SAR	Stramenopiles	Ochrophyta	Eustigmatophyceae	Eustigmatales
SAR	Stramenopiles	Ochrophyta	MOCH-2
SAR	Stramenopiles	uncultured

## Sheet: Table S1B
Table S1B. Operational taxonomic units obtained from the free-living fraction of surface watter
Phylum	Class	Order	Family	Genus
Acidobacteriota	Blastocatellia	Blastocatellales	Blastocatellaceae	uncultured
Actinobacteriota	Acidimicrobiia	Actinomarinales	Actinomarinaceae	Candidatus Actinomarina
Actinobacteriota	Actinobacteria	Corynebacteriales	Corynebacteriaceae	Corynebacterium
Actinobacteriota	Actinobacteria	Micrococcales	Brevibacteriaceae	Brevibacterium
Actinobacteriota	Actinobacteria	Micrococcales	Microbacteriaceae	DS001
Actinobacteriota	Actinobacteria	Micrococcales	Micrococcaceae	Micrococcus
Actinobacteriota	Actinobacteria	Propionibacteriales	Propionibacteriaceae	Cutibacterium
Armatimonadota	Fimbriimonadia	Fimbriimonadales	Fimbriimonadaceae
Bacteroidota	Bacteroidia	Chitinophagales	Chitinophagaceae	Lacibacter
Bacteroidota	Bacteroidia	Chitinophagales	Chitinophagaceae	uncultured
Bacteroidota	Bacteroidia	Flavobacteriales	Cryomorphaceae	uncultured
Bacteroidota	Bacteroidia	Flavobacteriales	Flavobacteriaceae	Nonlabens
Bacteroidota	Bacteroidia	Flavobacteriales	Flavobacteriaceae	NS2b marine group
Bacteroidota	Bacteroidia	Flavobacteriales	Flavobacteriaceae	NS4 marine group
Bacteroidota	Bacteroidia	Flavobacteriales	Flavobacteriaceae	NS5 marine group
Bacteroidota	Bacteroidia	Flavobacteriales	NS7 marine group
Bacteroidota	Bacteroidia	Flavobacteriales	Weeksellaceae	Chryseobacterium
Bacteroidota	Bacteroidia	Sphingobacteriales	GWF2-29-10
Bacteroidota	Bacteroidia	Sphingobacteriales	NS11-12 marine group
Bacteroidota	Rhodothermia	Balneolales	Balneolaceae	Balneola
Bacteroidota	Rhodothermia	Balneolales	Balneolaceae	uncultured
Campylobacterota	Campylobacteria	Campylobacterales	Sulfurimonadaceae	Sulfurimonas
Cyanobacteria	Cyanobacteriia	Chloroplast
Cyanobacteria	Cyanobacteriia	Synechococcales	Cyanobiaceae	Cyanobium PCC-6307
Cyanobacteria	Cyanobacteriia	Synechococcales	Cyanobiaceae	Prochlorococcus MIT9313
Cyanobacteria	Cyanobacteriia	Synechococcales	Cyanobiaceae	Synechococcus CC9902
Desulfobacterota	Desulfuromonadia	PB19
Firmicutes	Bacilli	Bacillales	Bacillaceae	Bacillus
Firmicutes	Bacilli	Staphylococcales	Staphylococcaceae	Staphylococcus
Firmicutes	Clostridia	Gracilibacteraceae	Lutispora
Margulisbacteria
Marinimicrobia (SAR406 clade)
Planctomycetota	Planctomycetes	Gemmatales	Gemmataceae	Gemmata
Planctomycetota	Planctomycetes	Pirellulales	Pirellulaceae	Blastopirellula
Planctomycetota	Planctomycetes	Pirellulales	Pirellulaceae	Bythopirellula
Planctomycetota	Planctomycetes	Pirellulales	Pirellulaceae	Pir4 lineage
Planctomycetota	Planctomycetes	Pirellulales	Pirellulaceae	Pirellula
Planctomycetota	Planctomycetes	Pirellulales	Pirellulaceae	Rhodopirellula
Planctomycetota	Planctomycetes	Pirellulales	Pirellulaceae	Rubripirellula
Planctomycetota	Planctomycetes	Pirellulales	Pirellulaceae	uncultured
Planctomycetota	Planctomycetes	Planctomycetales	Rubinisphaeraceae	Fuerstia
Planctomycetota	Planctomycetes	Planctomycetales	Rubinisphaeraceae	uncultured
Planctomycetota	Planctomycetes	Planctomycetales	uncultured
Proteobacteria	Alphaproteobacteria	Acetobacterales	Acetobacteraceae	Rhodovastum
Proteobacteria	Alphaproteobacteria	Caulobacterales	Hyphomonadaceae	uncultured
Proteobacteria	Alphaproteobacteria	Elsterales	Elsteraceae	uncultured
Proteobacteria	Alphaproteobacteria	Paracaedibacterales	Paracaedibacteraceae	Candidatus Finniella
Proteobacteria	Alphaproteobacteria	Parvibaculales	PS1 clade
Proteobacteria	Alphaproteobacteria	Puniceispirillales	SAR116 clade
Proteobacteria	Alphaproteobacteria	Puniceispirillales	SAR116 clade	Candidatus Puniceispirillum
Proteobacteria	Alphaproteobacteria	Reyranellales	Reyranellaceae	Reyranella
Proteobacteria	Alphaproteobacteria	Rhizobiales	Beijerinckiaceae	1174-901-12
Proteobacteria	Alphaproteobacteria	Rhizobiales	Hyphomicrobiaceae	Filomicrobium
Proteobacteria	Alphaproteobacteria	Rhizobiales	Hyphomicrobiaceae	Pedomicrobium
Proteobacteria	Alphaproteobacteria	Rhizobiales	Pleomorphomonadaceae	Chthonobacter
Proteobacteria	Alphaproteobacteria	Rhizobiales	Rhizobiaceae	Allorhizobium-Neorhizobium-Pararhizobium-Rhizobium
Proteobacteria	Alphaproteobacteria	Rhizobiales	Rhizobiaceae	Cohaesibacter
Proteobacteria	Alphaproteobacteria	Rhizobiales	Stappiaceae
Proteobacteria	Alphaproteobacteria	Rhizobiales	Stappiaceae	Labrenzia
Proteobacteria	Alphaproteobacteria	Rhizobiales	Xanthobacteraceae	Xanthobacter
Proteobacteria	Alphaproteobacteria	Rhodobacterales	Rhodobacteraceae	Ascidiaceihabitans
Proteobacteria	Alphaproteobacteria	Rhodobacterales	Rhodobacteraceae	uncultured
Proteobacteria	Alphaproteobacteria	Rhodobacterales	Rhodobacteraceae	Yangia
Proteobacteria	Alphaproteobacteria	Rhodospirillales	AEGEAN-169 marine group
Proteobacteria	Alphaproteobacteria	Rickettsiales	S25-593
Proteobacteria	Alphaproteobacteria	SAR11 clade	Clade I	Clade Ia
Proteobacteria	Alphaproteobacteria	SAR11 clade	Clade I	Clade Ib
Proteobacteria	Alphaproteobacteria	SAR11 clade	Clade I	uncultured
Proteobacteria	Alphaproteobacteria	SAR11 clade	Clade II
Proteobacteria	Alphaproteobacteria	SAR11 clade	Clade III
Proteobacteria	Alphaproteobacteria	SAR11 clade	Clade IV
Proteobacteria	Alphaproteobacteria	SAR11 clade	uncultured
Proteobacteria	Alphaproteobacteria	Sphingomonadales	Sphingomonadaceae	Novosphingobium
Proteobacteria	Alphaproteobacteria	Sphingomonadales	Sphingomonadaceae	Sphingobium
Proteobacteria	Alphaproteobacteria	Sphingomonadales	Sphingomonadaceae	uncultured
Proteobacteria	Alphaproteobacteria	Thalassobaculales	Nisaeaceae	OM75 clade
Proteobacteria	Alphaproteobacteria	uncultured
Proteobacteria	Gammaproteobacteria	AT-s2-59
Proteobacteria	Gammaproteobacteria	Burkholderiales	Burkholderiaceae	Burkholderia-Caballeronia-Paraburkholderia
Proteobacteria	Gammaproteobacteria	Burkholderiales	Burkholderiaceae	Limnobacter
Proteobacteria	Gammaproteobacteria	Burkholderiales	Burkholderiaceae	Ralstonia
Proteobacteria	Gammaproteobacteria	Burkholderiales	Comamonadaceae	Acidovorax
Proteobacteria	Gammaproteobacteria	Burkholderiales	Comamonadaceae	Aquabacterium
Proteobacteria	Gammaproteobacteria	Burkholderiales	Comamonadaceae	Curvibacter
Proteobacteria	Gammaproteobacteria	Burkholderiales	Comamonadaceae	Delftia
Proteobacteria	Gammaproteobacteria	Burkholderiales	Comamonadaceae	Limnohabitans
Proteobacteria	Gammaproteobacteria	Burkholderiales	Comamonadaceae	uncultured
Proteobacteria	Gammaproteobacteria	Burkholderiales	MWH-UniP1 aquatic group
Proteobacteria	Gammaproteobacteria	Burkholderiales	TRA3-20
Proteobacteria	Gammaproteobacteria	Coxiellales	Coxiellaceae	Coxiella
Proteobacteria	Gammaproteobacteria	D90
Proteobacteria	Gammaproteobacteria	Diplorickettsiales	Diplorickettsiaceae	Aquicella
Proteobacteria	Gammaproteobacteria	Ectothiorhodospirales	Ectothiorhodospiraceae	uncultured
Proteobacteria	Gammaproteobacteria	Enterobacterales	Alteromonadaceae	Salinimonas
Proteobacteria	Gammaproteobacteria	Enterobacterales	Pseudoalteromonadaceae	Pseudoalteromonas
Proteobacteria	Gammaproteobacteria	Enterobacterales	Succinivibrionaceae	Ruminobacter
Proteobacteria	Gammaproteobacteria	Enterobacterales	Vibrionaceae	Vibrio
Proteobacteria	Gammaproteobacteria	Ga0077536
Proteobacteria	Gammaproteobacteria	Legionellales	Legionellaceae	Legionella
Proteobacteria	Gammaproteobacteria	Legionellales	Legionellaceae	uncultured
Proteobacteria	Gammaproteobacteria	MBMPE27
Proteobacteria	Gammaproteobacteria	pItb-vmat-80
Proteobacteria	Gammaproteobacteria	Pseudomonadales	Halieaceae	Luminiphilus
Proteobacteria	Gammaproteobacteria	Pseudomonadales	Halieaceae	OM60(NOR5) clade
Proteobacteria	Gammaproteobacteria	Pseudomonadales	Halomonadaceae	Halomonas
Proteobacteria	Gammaproteobacteria	Pseudomonadales	KI89A clade
Proteobacteria	Gammaproteobacteria	Pseudomonadales	Litoricolaceae	Litoricola
Proteobacteria	Gammaproteobacteria	Pseudomonadales	Microbulbiferaceae	Microbulbifer
Proteobacteria	Gammaproteobacteria	Pseudomonadales	Moraxellaceae	Acinetobacter
Proteobacteria	Gammaproteobacteria	Pseudomonadales	Moraxellaceae	Alkanindiges
Proteobacteria	Gammaproteobacteria	Pseudomonadales	Moraxellaceae	Cavicella
Proteobacteria	Gammaproteobacteria	Pseudomonadales	Moraxellaceae	Enhydrobacter
Proteobacteria	Gammaproteobacteria	Pseudomonadales	Moraxellaceae	Psychrobacter
Proteobacteria	Gammaproteobacteria	Pseudomonadales	Oleiphilaceae	Oleiphilus
Proteobacteria	Gammaproteobacteria	Pseudomonadales	Pseudomonadaceae	Pseudomonas
Proteobacteria	Gammaproteobacteria	Pseudomonadales	SAR86 clade
Proteobacteria	Gammaproteobacteria	Pseudomonadales	Spongiibacteraceae	BD1-7 clade
Verrucomicrobiota	Kiritimatiellae	Kiritimatiellales	Kiritimatiellaceae	R76-B128
Verrucomicrobiota	Verrucomicrobiae	Chthoniobacterales	uncultured
Verrucomicrobiota	Verrucomicrobiae	Opitutales	Puniceicoccaceae	Coraliomargarita
Verrucomicrobiota	Verrucomicrobiae	Opitutales	Puniceicoccaceae	Lentimonas
Verrucomicrobiota	Verrucomicrobiae	Opitutales	Puniceicoccaceae	MB11C04 marine group
Verrucomicrobiota	Verrucomicrobiae	Opitutales	Puniceicoccaceae	Verruc-01
Verrucomicrobiota	Verrucomicrobiae	Pedosphaerales	Pedosphaeraceae
Verrucomicrobiota	Verrucomicrobiae	Pedosphaerales	Pedosphaeraceae	SCGC AAA164-E04
Verrucomicrobiota	Verrucomicrobiae	Verrucomicrobiales	DEV007
Amorphea	Obazoa	Opisthokonta	Nucletmycea	Fungi

## Sheet: Table S1C
Table S1C. Operational taxonomic units obtained from the attached fraction of the transition zone
Phylum	Class	Order	Family	Genus
Acetothermia	Acetothermiia
Acidobacteriota	Blastocatellia	Blastocatellales	Blastocatellaceae	Blastocatella
Acidobacteriota	Holophagae	Acanthopleuribacterales	Acanthopleuribacteraceae	Thermotomaculum
Acidobacteriota	Holophagae	Subgroup 7
Acidobacteriota	Subgroup 22
Acidobacteriota	Thermoanaerobaculia	Thermoanaerobaculales	Thermoanaerobaculaceae	Subgroup 10
Acidobacteriota	Thermoanaerobaculia	Thermoanaerobaculales	Thermoanaerobaculaceae	Subgroup 23
Acidobacteriota	Vicinamibacteria	Subgroup 9
Actinobacteriota	Acidimicrobiia	Actinomarinales	Actinomarinaceae	Candidatus Actinomarina
Actinobacteriota	Acidimicrobiia	Actinomarinales	uncultured
Actinobacteriota	Acidimicrobiia	Microtrichales	Ilumatobacteraceae	Ilumatobacter
Actinobacteriota	Acidimicrobiia	uncultured
Actinobacteriota	Actinobacteria	Corynebacteriales	Corynebacteriaceae	Corynebacterium
Actinobacteriota	Actinobacteria	Corynebacteriales	Dietziaceae	Dietzia
Actinobacteriota	Actinobacteria	Corynebacteriales	Nocardiaceae	Rhodococcus
Actinobacteriota	Actinobacteria	Frankiales	Geodermatophilaceae	Modestobacter
Actinobacteriota	Actinobacteria	Frankiales	Sporichthyaceae	hgcI clade
Actinobacteriota	Actinobacteria	Micrococcales	Brevibacteriaceae	Brevibacterium
Actinobacteriota	Actinobacteria	Micrococcales	Dermabacteraceae	Brachybacterium
Actinobacteriota	Actinobacteria	Micrococcales	Dermacoccaceae	Dermacoccus
Actinobacteriota	Actinobacteria	Micrococcales	Microbacteriaceae
Actinobacteriota	Actinobacteria	Micrococcales	Microbacteriaceae	DS001
Actinobacteriota	Actinobacteria	Micrococcales	Microbacteriaceae	Microbacterium
Actinobacteriota	Actinobacteria	Micrococcales	Micrococcaceae	Kocuria
Actinobacteriota	Actinobacteria	Micrococcales	Micrococcaceae	Micrococcus
Actinobacteriota	Actinobacteria	Micrococcales	Micrococcaceae	Pseudarthrobacter
Actinobacteriota	Actinobacteria	Propionibacteriales	Propionibacteriaceae	Cutibacterium
Actinobacteriota	Thermoleophilia	Gaiellales	uncultured
Bacteroidota	Bacteroidia	Bacteroidales	Bacteroidaceae	Bacteroides
Bacteroidota	Bacteroidia	Bacteroidales	Bacteroidetes BD2-2
Bacteroidota	Bacteroidia	Bacteroidales	Ika33
Bacteroidota	Bacteroidia	Bacteroidales	Marinifilaceae	Marinifilum
Bacteroidota	Bacteroidia	Bacteroidales	Marinifilaceae	uncultured
Bacteroidota	Bacteroidia	Bacteroidales	Marinilabiliaceae	Alkalitalea
Bacteroidota	Bacteroidia	Bacteroidales	Marinilabiliaceae	Carboxylicivirga
Bacteroidota	Bacteroidia	Bacteroidales	Marinilabiliaceae	uncultured
Bacteroidota	Bacteroidia	Bacteroidales	Prolixibacteraceae	Draconibacterium
Bacteroidota	Bacteroidia	Bacteroidales	Prolixibacteraceae	Prolixibacter
Bacteroidota	Bacteroidia	Bacteroidales	Prolixibacteraceae	Roseimarinus
Bacteroidota	Bacteroidia	Bacteroidales	Prolixibacteraceae	Sunxiuqinia
Bacteroidota	Bacteroidia	Bacteroidales	Salinivirgaceae	uncultured
Bacteroidota	Bacteroidia	Bacteroidales	SB-5
Bacteroidota	Bacteroidia	Bacteroidales	Tannerellaceae	Macellibacteroides
Bacteroidota	Bacteroidia	Bacteroidetes VC2.1 Bac22
Bacteroidota	Bacteroidia	Chitinophagales	Chitinophagaceae	Sediminibacterium
Bacteroidota	Bacteroidia	Chitinophagales	Saprospiraceae	Lewinella
Bacteroidota	Bacteroidia	Chitinophagales	Saprospiraceae	Phaeodactylibacter
Bacteroidota	Bacteroidia	Chitinophagales	Saprospiraceae	Rubidimonas
Bacteroidota	Bacteroidia	Chitinophagales	Saprospiraceae	Saprospira
Bacteroidota	Bacteroidia	Chitinophagales	Saprospiraceae	uncultured
Bacteroidota	Bacteroidia	Chitinophagales	uncultured
Bacteroidota	Bacteroidia	Cytophagales	Amoebophilaceae	Candidatus Amoebophilus
Bacteroidota	Bacteroidia	Cytophagales	Amoebophilaceae	Candidatus Cardinium
Bacteroidota	Bacteroidia	Cytophagales	Amoebophilaceae	uncultured
Bacteroidota	Bacteroidia	Cytophagales	Cyclobacteriaceae	Ekhidna
Bacteroidota	Bacteroidia	Cytophagales	Cyclobacteriaceae	Fabibacter
Bacteroidota	Bacteroidia	Cytophagales	Cyclobacteriaceae	Fulvivirga
Bacteroidota	Bacteroidia	Cytophagales	Cyclobacteriaceae	Marinoscillum
Bacteroidota	Bacteroidia	Cytophagales	Cyclobacteriaceae	uncultured
Bacteroidota	Bacteroidia	Cytophagales	Flammeovirgaceae	Luteivirga
Bacteroidota	Bacteroidia	Cytophagales	Hymenobacteraceae	Hymenobacter
Bacteroidota	Bacteroidia	Flavobacteriales	Crocinitomicaceae	Crocinitomix
Bacteroidota	Bacteroidia	Flavobacteriales	Crocinitomicaceae	Fluviicola
Bacteroidota	Bacteroidia	Flavobacteriales	Crocinitomicaceae	uncultured
Bacteroidota	Bacteroidia	Flavobacteriales	Cryomorphaceae	Cryomorpha
Bacteroidota	Bacteroidia	Flavobacteriales	Cryomorphaceae	Owenweeksia
Bacteroidota	Bacteroidia	Flavobacteriales	Cryomorphaceae	uncultured
Bacteroidota	Bacteroidia	Flavobacteriales	Cryomorphaceae	Vicingus
Bacteroidota	Bacteroidia	Flavobacteriales	Flavobacteriaceae
Bacteroidota	Bacteroidia	Flavobacteriales	Flavobacteriaceae	Actibacter
Bacteroidota	Bacteroidia	Flavobacteriales	Flavobacteriaceae	Algitalea
Bacteroidota	Bacteroidia	Flavobacteriales	Flavobacteriaceae	Aquibacter
Bacteroidota	Bacteroidia	Flavobacteriales	Flavobacteriaceae	Arcticiflavibacter
Bacteroidota	Bacteroidia	Flavobacteriales	Flavobacteriaceae	Ascidiimonas
Bacteroidota	Bacteroidia	Flavobacteriales	Flavobacteriaceae	Aurantivirga
Bacteroidota	Bacteroidia	Flavobacteriales	Flavobacteriaceae	Aureicoccus
Bacteroidota	Bacteroidia	Flavobacteriales	Flavobacteriaceae	Aureivirga
Bacteroidota	Bacteroidia	Flavobacteriales	Flavobacteriaceae	Croceitalea
Bacteroidota	Bacteroidia	Flavobacteriales	Flavobacteriaceae	Eudoraea
Bacteroidota	Bacteroidia	Flavobacteriales	Flavobacteriaceae	Flavirhabdus
Bacteroidota	Bacteroidia	Flavobacteriales	Flavobacteriaceae	Flavobacterium
Bacteroidota	Bacteroidia	Flavobacteriales	Flavobacteriaceae	Formosa
Bacteroidota	Bacteroidia	Flavobacteriales	Flavobacteriaceae	Hwangdonia
Bacteroidota	Bacteroidia	Flavobacteriales	Flavobacteriaceae	Lutibacter
Bacteroidota	Bacteroidia	Flavobacteriales	Flavobacteriaceae	Lutimonas
Bacteroidota	Bacteroidia	Flavobacteriales	Flavobacteriaceae	Maribacter
Bacteroidota	Bacteroidia	Flavobacteriales	Flavobacteriaceae	Maritimimonas
Bacteroidota	Bacteroidia	Flavobacteriales	Flavobacteriaceae	Nonlabens
Bacteroidota	Bacteroidia	Flavobacteriales	Flavobacteriaceae	NS4 marine group
Bacteroidota	Bacteroidia	Flavobacteriales	Flavobacteriaceae	NS5 marine group
Bacteroidota	Bacteroidia	Flavobacteriales	Flavobacteriaceae	Polaribacter
Bacteroidota	Bacteroidia	Flavobacteriales	Flavobacteriaceae	Psychroflexus
Bacteroidota	Bacteroidia	Flavobacteriales	Flavobacteriaceae	Seonamhaeicola
Bacteroidota	Bacteroidia	Flavobacteriales	Flavobacteriaceae	Tenacibaculum
Bacteroidota	Bacteroidia	Flavobacteriales	Flavobacteriaceae	Ulvibacter
Bacteroidota	Bacteroidia	Flavobacteriales	Flavobacteriaceae	uncultured
Bacteroidota	Bacteroidia	Flavobacteriales	Flavobacteriaceae	Winogradskyella
Bacteroidota	Bacteroidia	Flavobacteriales	Flavobacteriaceae	Zobellia
Bacteroidota	Bacteroidia	Flavobacteriales	NS7 marine group
Bacteroidota	Bacteroidia	Flavobacteriales	NS9 marine group
Bacteroidota	Bacteroidia	Flavobacteriales	Schleiferiaceae	Schleiferia
Bacteroidota	Bacteroidia	Flavobacteriales	Weeksellaceae	Chryseobacterium
Bacteroidota	Bacteroidia	Flavobacteriales	Weeksellaceae	Elizabethkingia
Bacteroidota	Bacteroidia	Flavobacteriales	Weeksellaceae	Moheibacter
Bacteroidota	Bacteroidia	Flavobacteriales	Weeksellaceae	Ornithobacterium
Bacteroidota	Bacteroidia	Sphingobacteriales	Lentimicrobiaceae
Bacteroidota	Bacteroidia	Sphingobacteriales	NS11-12 marine group
Bacteroidota	Bacteroidia	Sphingobacteriales	Sphingobacteriaceae	Mucilaginibacter
Bacteroidota	Bacteroidia	Sphingobacteriales	Sphingobacteriaceae	Sphingobacterium
Bacteroidota	Ignavibacteria	Ignavibacteriales	Ignavibacteriaceae	Ignavibacterium
Bacteroidota	Ignavibacteria	Ignavibacteriales	Melioribacteraceae	IheB3-7
Bacteroidota	Kapabacteria	Kapabacteriales
Bacteroidota	Rhodothermia	Balneolales	Balneolaceae	Balneola
Bacteroidota	Rhodothermia	Balneolales	Balneolaceae	uncultured
Bdellovibrionota	Bdellovibrionia	Bacteriovoracales	Bacteriovoracaceae	Halobacteriovorax
Bdellovibrionota	Bdellovibrionia	Bacteriovoracales	Bacteriovoracaceae	Peredibacter
Bdellovibrionota	Bdellovibrionia	Bacteriovoracales	Bacteriovoracaceae	uncultured
Bdellovibrionota	Bdellovibrionia	Bdellovibrionales	Bdellovibrionaceae	Bdellovibrio
Bdellovibrionota	Bdellovibrionia	Bdellovibrionales	Bdellovibrionaceae	OM27 clade
Bdellovibrionota	Oligoflexia	0319-6G20
Bdellovibrionota	Oligoflexia	053A03-B-DI-P58
Bdellovibrionota	Oligoflexia	Oligoflexales	Oligoflexaceae	uncultured
Bdellovibrionota	Oligoflexia	Silvanigrellales	Silvanigrellaceae	Silvanigrella
Caldisericota	Caldisericia	Caldisericales	Caldisericaceae	Caldisericum
Calditrichota	Calditrichia	Calditrichales	Calditrichaceae
Calditrichota	Calditrichia	Calditrichales	Calditrichaceae	Caldithrix
Calditrichota	Calditrichia	Calditrichales	Calditrichaceae	Calorithrix
Calditrichota	Calditrichia	Calditrichales	Calditrichaceae	SM23-31
Campylobacterota	Campylobacteria	Campylobacterales	Arcobacteraceae	Arcobacter
Campylobacterota	Campylobacteria	Campylobacterales	Arcobacteraceae	Halarcobacter
Campylobacterota	Campylobacteria	Campylobacterales	Arcobacteraceae	Malaciobacter
Campylobacterota	Campylobacteria	Campylobacterales	Arcobacteraceae	Pseudarcobacter
Campylobacterota	Campylobacteria	Campylobacterales	Arcobacteraceae	uncultured
Campylobacterota	Campylobacteria	Campylobacterales	Campylobacteraceae	Campylobacter
Campylobacterota	Campylobacteria	Campylobacterales	Helicobacteraceae	uncultured
Campylobacterota	Campylobacteria	Campylobacterales	Nitratiruptoraceae	Nitratiruptor
Campylobacterota	Campylobacteria	Campylobacterales	Sulfurimonadaceae	Sulfurimonas
Campylobacterota	Campylobacteria	Campylobacterales	Sulfurimonadaceae	Thiovulum
Campylobacterota	Campylobacteria	Campylobacterales	Sulfurospirillaceae	Sulfurospirillum
Campylobacterota	Campylobacteria	Campylobacterales	Sulfurovaceae	Nitratifractor
Campylobacterota	Campylobacteria	Campylobacterales	Sulfurovaceae	Sulfurovum
Campylobacterota	Desulfurellia	Desulfurellales	uncultured
Chloroflexi	Anaerolineae	Anaerolineales	Anaerolineaceae	Anaerolineaceae UCG-001
Chloroflexi	Anaerolineae	Anaerolineales	Anaerolineaceae	Ornatilinea
Chloroflexi	Anaerolineae	Anaerolineales	Anaerolineaceae	Thermomarinilinea
Chloroflexi	Anaerolineae	Ardenticatenales	uncultured
Chloroflexi	Anaerolineae	SBR1031
Chloroflexi	KD4-96
Cyanobacteria	Cyanobacteriia	Chloroplast
Cyanobacteria	Cyanobacteriia	Cyanobacteriales	Microcystaceae	SU2 symbiont group
Cyanobacteria	Cyanobacteriia	Eurycoccales	Eurycoccales Incertae Sedis	Synechococcus PCC-7336
Cyanobacteria	Cyanobacteriia	Leptolyngbyales	Leptolyngbyaceae	uncultured
Cyanobacteria	Cyanobacteriia	Synechococcales	Cyanobiaceae	Cyanobium PCC-6307
Cyanobacteria	Cyanobacteriia	Synechococcales	Cyanobiaceae	Synechococcus CC9902
Cyanobacteria	Vampirivibrionia	Caenarcaniphilales
Cyanobacteria	Vampirivibrionia	Gastranaerophilales
Cyanobacteria	Vampirivibrionia	Vampirovibrionales
Cyanobacteria	Vampirivibrionia	Vampirovibrionales	Vampirovibrionaceae	Vampirovibrio
Dadabacteria	Dadabacteriia	Dadabacteriales
Deferribacterota	Deferribacteres	Deferribacterales	Deferribacteraceae	Denitrovibrio
Deferribacterota	Deferribacteres	Deferribacterales	Deferribacteraceae	uncultured
Deinococcota	Deinococci	Deinococcales	Deinococcaceae	Deinococcus
Dependentiae	Babeliae	Babeliales
Dependentiae	Babeliae	Babeliales	Babeliaceae
Dependentiae	Babeliae	Babeliales	UBA12409
Dependentiae	Babeliae	Babeliales	Vermiphilaceae
Desulfobacterota	Desulfarculia	Desulfarculales	Desulfarculaceae	Desulfocarbo
Desulfobacterota	Desulfobacteria	Desulfatiglandales	Desulfatiglandaceae	Desulfatiglans
Desulfobacterota	Desulfobacteria	Desulfobacterales	Desulfobacteraceae	Desulfobacter
Desulfobacterota	Desulfobacteria	Desulfobacterales	Desulfobacteraceae	Desulfobacterium
Desulfobacterota	Desulfobacteria	Desulfobacterales	Desulfobacteraceae	Desulfocella
Desulfobacterota	Desulfobacteria	Desulfobacterales	Desulfobacteraceae	uncultured
Desulfobacterota	Desulfobacteria	Desulfobacterales	Desulfolunaceae	uncultured
Desulfobacterota	Desulfobacteria	Desulfobacterales	Desulfosarcinaceae
Desulfobacterota	Desulfobacteria	Desulfobacterales	Desulfosarcinaceae	Desulfatitalea
Desulfobacterota	Desulfobacteria	Desulfobacterales	Desulfosarcinaceae	Desulfosarcina
Desulfobacterota	Desulfobacteria	Desulfobacterales	Desulfosarcinaceae	SEEP-SRB1
Desulfobacterota	Desulfobacteria	Desulfobacterales	Desulfosarcinaceae	uncultured
Desulfobacterota	Desulfobacteria	Desulfobacterales	uncultured
Desulfobacterota	Desulfobulbia	Desulfobulbales	Desulfobulbaceae	Candidatus Electrothrix
Desulfobacterota	Desulfobulbia	Desulfobulbales	Desulfobulbaceae	Desulfobulbus
Desulfobacterota	Desulfobulbia	Desulfobulbales	Desulfobulbaceae	uncultured
Desulfobacterota	Desulfobulbia	Desulfobulbales	Desulfocapsaceae	Desulfocapsa
Desulfobacterota	Desulfobulbia	Desulfobulbales	Desulfocapsaceae	Desulfopila
Desulfobacterota	Desulfobulbia	Desulfobulbales	Desulfocapsaceae	Desulfoprunum
Desulfobacterota	Desulfobulbia	Desulfobulbales	Desulfocapsaceae	Desulforhopalus
Desulfobacterota	Desulfobulbia	Desulfobulbales	Desulfocapsaceae	SEEP-SRB4
Desulfobacterota	Desulfobulbia	Desulfobulbales	Desulfocapsaceae	uncultured
Desulfobacterota	Desulfobulbia	Desulfobulbales	Desulfocapsaceae	[Desulfobacterium] catecholicum group
Desulfobacterota	Desulfomonilia	Desulfomonilales	Desulfomonilaceae	Desulfomonile
Desulfobacterota	Desulfovibrionia	Desulfovibrionales	Desulfoplanaceae	Desulfoplanes
Desulfobacterota	Desulfovibrionia	Desulfovibrionales	Desulfovibrionaceae	Desulfovibrio
Desulfobacterota	Desulfovibrionia	Desulfovibrionales	Desulfovibrionaceae	Halodesulfovibrio
Desulfobacterota	Desulfuromonadia	Desulfuromonadales	Desulfuromonadaceae
Desulfobacterota	Desulfuromonadia	Desulfuromonadales	Desulfuromonadaceae	Desulfuromonas
Desulfobacterota	Desulfuromonadia	Desulfuromonadales	Geoalkalibacteraceae	Geoalkalibacter
Desulfobacterota	Desulfuromonadia	Desulfuromonadales	Geopsychrobacteraceae	Desulfuromusa
Desulfobacterota	Desulfuromonadia	Desulfuromonadales	Geopsychrobacteraceae	Malonomonas
Desulfobacterota	Desulfuromonadia	PB19
Desulfobacterota	Dissulfuribacteria	Dissulfuribacterales	Dissulfuribacteraceae	Dissulfurimicrobium
Desulfobacterota	Dissulfuribacteria	Dissulfuribacterales	Dissulfuribacteraceae	SEEP-SRB2
Desulfobacterota	Thermodesulfobacteria	Thermodesulfobacteriales	Thermodesulfobacteriaceae	uncultured
Fermentibacterota	Fermentibacteria	Fermentibacterales	Fermentibacteraceae
Fibrobacterota	Fibrobacteria	Fibrobacterales	Fibrobacteraceae	uncultured
Fibrobacterota	Fibrobacteria	Fibrobacterales	TG3
Firmicutes	Bacilli	Bacillales	Bacillaceae	Lentibacillus
Firmicutes	Bacilli	Izemoplasmatales
Firmicutes	Bacilli	Mycoplasmatales	Mycoplasmataceae	Mycoplasma
Firmicutes	Bacilli	Staphylococcales	Staphylococcaceae	Staphylococcus
Firmicutes	Clostridia	Clostridiales	Clostridiaceae	Clostridium sensu stricto 1
Firmicutes	Clostridia	Lachnospirales	Defluviitaleaceae	Defluviitaleaceae UCG-011
Firmicutes	Clostridia	Lachnospirales	Lachnospiraceae	Agathobacter
Firmicutes	Clostridia	Lachnospirales	Lachnospiraceae	Robinsoniella
Firmicutes	Clostridia	Lachnospirales	Lachnospiraceae	Sporobacterium
Firmicutes	Clostridia	Lachnospirales	Lachnospiraceae	uncultured
Firmicutes	Clostridia	Peptostreptococcales-Tissierellales	Peptostreptococcaceae	Peptoclostridium
Firmicutes	Clostridia	Peptostreptococcales-Tissierellales	Peptostreptococcaceae	Terrisporobacter
Firmicutes	Desulfitobacteriia	Desulfitobacteriales	TC1
Firmicutes	Dethiobacteria	Dethiobacterales	Dethiobacteraceae	uncultured
Fusobacteriota	Fusobacteriia	Fusobacteriales	Fusobacteriaceae	Cetobacterium
Fusobacteriota	Fusobacteriia	Fusobacteriales	Fusobacteriaceae	Ilyobacter
Fusobacteriota	Fusobacteriia	Fusobacteriales	Fusobacteriaceae	Psychrilyobacter
Fusobacteriota	Fusobacteriia	Fusobacteriales	Leptotrichiaceae	Hypnocyclicus
Gemmatimonadota	BD2-11 terrestrial group
Halanaerobiaeota	Halanaerobiia	Halanaerobiales	Halanaerobiaceae	Halocella
Hydrogenedentes	Hydrogenedentia	Hydrogenedentiales	Hydrogenedensaceae
Latescibacterota
LCP-89
Margulisbacteria
Marinimicrobia (SAR406 clade)
Myxococcota	bacteriap25
Myxococcota	Myxococcia	Myxococcales	Myxococcaceae	P3OB-42
Myxococcota	Polyangia	Blfdi19
Myxococcota	Polyangia	Haliangiales	Haliangiaceae	Haliangium
Myxococcota	Polyangia	MidBa8
Myxococcota	Polyangia	Polyangiales	Sandaracinaceae	Sandaracinus
Myxococcota	Polyangia	UASB-TL25
Myxococcota	Polyangia	VHS-B4-70
NB1-j
Patescibacteria	ABY1	Candidatus Buchananbacteria
Patescibacteria	ABY1	Candidatus Falkowbacteria
Patescibacteria	ABY1	Candidatus Kerfeldbacteria
Patescibacteria	ABY1	Candidatus Komeilibacteria
Patescibacteria	ABY1	Candidatus Magasanikbacteria
Patescibacteria	ABY1	Candidatus Uhrbacteria
Patescibacteria	Gracilibacteria
Patescibacteria	Gracilibacteria	Absconditabacteriales (SR1)
Patescibacteria	Gracilibacteria	Candidatus Peregrinibacteria
Patescibacteria	Gracilibacteria	Candidatus Peribacteria
Patescibacteria	Gracilibacteria	JGI 0000069-P22
Patescibacteria	Parcubacteria
Patescibacteria	Parcubacteria	Candidatus Campbellbacteria
Patescibacteria	Parcubacteria	Candidatus Kaiserbacteria
Patescibacteria	Parcubacteria	Candidatus Lloydbacteria
Patescibacteria	Parcubacteria	Candidatus Nomurabacteria
Patescibacteria	Parcubacteria	Candidatus Spechtbacteria
Patescibacteria	Parcubacteria	Candidatus Wolfebacteria
Patescibacteria	Parcubacteria	Candidatus Yonathbacteria
Patescibacteria	Saccharimonadia	Saccharimonadales
Patescibacteria	Saccharimonadia	Saccharimonadales	YM_S32_TM7_50_20
Planctomycetota	BD7-11
Planctomycetota	OM190
Planctomycetota	Phycisphaerae	CCM11a
Planctomycetota	Phycisphaerae	mle1-8
Planctomycetota	Phycisphaerae	MSBL9	4572-13
Planctomycetota	Phycisphaerae	Phycisphaerales	AKAU3564 sediment group
Planctomycetota	Phycisphaerae	Phycisphaerales	Phycisphaeraceae
Planctomycetota	Phycisphaerae	Phycisphaerales	Phycisphaeraceae	Algisphaera
Planctomycetota	Phycisphaerae	Phycisphaerales	Phycisphaeraceae	CL500-3
Planctomycetota	Phycisphaerae	Phycisphaerales	Phycisphaeraceae	Phycisphaera
Planctomycetota	Phycisphaerae	Phycisphaerales	Phycisphaeraceae	SM1A02
Planctomycetota	Phycisphaerae	Phycisphaerales	Phycisphaeraceae	uncultured
Planctomycetota	Phycisphaerae	Phycisphaerales	Phycisphaeraceae	Urania-1B-19 marine sediment group
Planctomycetota	Phycisphaerae	S-70
Planctomycetota	Pla3 lineage
Planctomycetota	Pla4 lineage
Planctomycetota	Planctomycetes	Pirellulales	Pirellulaceae	Blastopirellula
Planctomycetota	Planctomycetes	Pirellulales	Pirellulaceae	Bythopirellula
Planctomycetota	Planctomycetes	Pirellulales	Pirellulaceae	Pir4 lineage
Planctomycetota	Planctomycetes	Pirellulales	Pirellulaceae	Pirellula
Planctomycetota	Planctomycetes	Pirellulales	Pirellulaceae	Rhodopirellula
Planctomycetota	Planctomycetes	Pirellulales	Pirellulaceae	Rubripirellula
Planctomycetota	Planctomycetes	Pirellulales	Pirellulaceae	uncultured
Planctomycetota	Planctomycetes	Planctomycetales	Gimesiaceae	Gimesia
Planctomycetota	Planctomycetes	Planctomycetales	Gimesiaceae	uncultured
Planctomycetota	Planctomycetes	Planctomycetales	Rubinisphaeraceae	Planctomicrobium
Planctomycetota	Planctomycetes	Planctomycetales	Rubinisphaeraceae	Rubinisphaera
Planctomycetota	Planctomycetes	Planctomycetales	Rubinisphaeraceae	SH-PL14
Planctomycetota	Planctomycetes	Planctomycetales	Rubinisphaeraceae	uncultured
Planctomycetota	Planctomycetes	Planctomycetales	Schlesneriaceae	Planctopirus
Planctomycetota	Planctomycetes	Planctomycetales	uncultured
Planctomycetota	Planctomycetes	uncultured
Planctomycetota	vadinHA49
Proteobacteria	Alphaproteobacteria	Alphaproteobacteria Incertae Sedis	Unknown Family	Acuticoccus
Proteobacteria	Alphaproteobacteria	Caulobacterales	Caulobacteraceae	Brevundimonas
Proteobacteria	Alphaproteobacteria	Caulobacterales	Hyphomonadaceae	Euryhalocaulis
Proteobacteria	Alphaproteobacteria	Caulobacterales	Hyphomonadaceae	Hellea
Proteobacteria	Alphaproteobacteria	Caulobacterales	Hyphomonadaceae	Henriciella
Proteobacteria	Alphaproteobacteria	Caulobacterales	Hyphomonadaceae	Hirschia
Proteobacteria	Alphaproteobacteria	Caulobacterales	Hyphomonadaceae	Hyphomonas
Proteobacteria	Alphaproteobacteria	Caulobacterales	Hyphomonadaceae	Maricaulis
Proteobacteria	Alphaproteobacteria	Caulobacterales	Hyphomonadaceae	Oceanicaulis
Proteobacteria	Alphaproteobacteria	Caulobacterales	Hyphomonadaceae	Ponticaulis
Proteobacteria	Alphaproteobacteria	Caulobacterales	Hyphomonadaceae	Robiginitomaculum
Proteobacteria	Alphaproteobacteria	Caulobacterales	Hyphomonadaceae	uncultured
Proteobacteria	Alphaproteobacteria	Caulobacterales	Parvularculaceae	Parvularcula
Proteobacteria	Alphaproteobacteria	Caulobacterales	Parvularculaceae	uncultured
Proteobacteria	Alphaproteobacteria	Defluviicoccales	Defluviicoccaceae	Defluviicoccus
Proteobacteria	Alphaproteobacteria	Defluviicoccales	uncultured
Proteobacteria	Alphaproteobacteria	Holosporales	Holosporaceae	Candidatus Bealeia
Proteobacteria	Alphaproteobacteria	Holosporales	Holosporaceae	uncultured
Proteobacteria	Alphaproteobacteria	Kiloniellales	Kiloniellaceae	Limibacillus
Proteobacteria	Alphaproteobacteria	Kiloniellales	Kiloniellaceae	Pelagibius
Proteobacteria	Alphaproteobacteria	Kiloniellales	Kiloniellaceae	Tistlia
Proteobacteria	Alphaproteobacteria	Kiloniellales	Kiloniellaceae	uncultured
Proteobacteria	Alphaproteobacteria	Kordiimonadales	Kordiimonadaceae	Kordiimonas
Proteobacteria	Alphaproteobacteria	Kordiimonadales	Temperatibacteraceae	Temperatibacter
Proteobacteria	Alphaproteobacteria	Micavibrionales	Micavibrionaceae	uncultured
Proteobacteria	Alphaproteobacteria	Micavibrionales	uncultured
Proteobacteria	Alphaproteobacteria	Paracaedibacterales	Paracaedibacteraceae	Candidatus Paracaedibacter
Proteobacteria	Alphaproteobacteria	Paracaedibacterales	Paracaedibacteraceae	uncultured
Proteobacteria	Alphaproteobacteria	Parvibaculales
Proteobacteria	Alphaproteobacteria	Parvibaculales	Parvibaculaceae	Candidatus Phaeomarinobacter
Proteobacteria	Alphaproteobacteria	Parvibaculales	Parvibaculaceae	Parvibaculum
Proteobacteria	Alphaproteobacteria	Parvibaculales	Parvibaculaceae	uncultured
Proteobacteria	Alphaproteobacteria	Parvibaculales	PS1 clade
Proteobacteria	Alphaproteobacteria	Puniceispirillales	Puniceispirillales Incertae Sedis	Constrictibacter
Proteobacteria	Alphaproteobacteria	Puniceispirillales	SAR116 clade
Proteobacteria	Alphaproteobacteria	Puniceispirillales	uncultured
Proteobacteria	Alphaproteobacteria	Reyranellales	Reyranellaceae	Reyranella
Proteobacteria	Alphaproteobacteria	Rhizobiales	Beijerinckiaceae	Bosea
Proteobacteria	Alphaproteobacteria	Rhizobiales	Beijerinckiaceae	Microvirga
Proteobacteria	Alphaproteobacteria	Rhizobiales	Beijerinckiaceae	Psychroglaciecola
Proteobacteria	Alphaproteobacteria	Rhizobiales	Beijerinckiaceae	uncultured
Proteobacteria	Alphaproteobacteria	Rhizobiales	Devosiaceae	Devosia
Proteobacteria	Alphaproteobacteria	Rhizobiales	Devosiaceae	uncultured
Proteobacteria	Alphaproteobacteria	Rhizobiales	Hyphomicrobiaceae	Filomicrobium
Proteobacteria	Alphaproteobacteria	Rhizobiales	Hyphomicrobiaceae	Hyphomicrobium
Proteobacteria	Alphaproteobacteria	Rhizobiales	Hyphomicrobiaceae	uncultured
Proteobacteria	Alphaproteobacteria	Rhizobiales	Labraceae	Labrys
Proteobacteria	Alphaproteobacteria	Rhizobiales	Methyloligellaceae	Methyloceanibacter
Proteobacteria	Alphaproteobacteria	Rhizobiales	Methyloligellaceae	uncultured
Proteobacteria	Alphaproteobacteria	Rhizobiales	Pleomorphomonadaceae	Pleomorphomonas
Proteobacteria	Alphaproteobacteria	Rhizobiales	Rhizobiaceae	Ahrensia
Proteobacteria	Alphaproteobacteria	Rhizobiales	Rhizobiaceae	Allorhizobium-Neorhizobium-Pararhizobium-Rhizobium
Proteobacteria	Alphaproteobacteria	Rhizobiales	Rhizobiaceae	Cohaesibacter
Proteobacteria	Alphaproteobacteria	Rhizobiales	Rhizobiaceae	Lentilitoribacter
Proteobacteria	Alphaproteobacteria	Rhizobiales	Rhizobiaceae	Mesorhizobium
Proteobacteria	Alphaproteobacteria	Rhizobiales	Rhizobiaceae	Pseudahrensia
Proteobacteria	Alphaproteobacteria	Rhizobiales	Rhizobiaceae	uncultured
Proteobacteria	Alphaproteobacteria	Rhizobiales	Rhizobiales Incertae Sedis	Anderseniella
Proteobacteria	Alphaproteobacteria	Rhizobiales	Rhizobiales Incertae Sedis	uncultured
Proteobacteria	Alphaproteobacteria	Rhizobiales	Rhodomicrobiaceae	Rhodomicrobium
Proteobacteria	Alphaproteobacteria	Rhizobiales	Stappiaceae
Proteobacteria	Alphaproteobacteria	Rhizobiales	Stappiaceae	Breoghania
Proteobacteria	Alphaproteobacteria	Rhizobiales	Stappiaceae	Labrenzia
Proteobacteria	Alphaproteobacteria	Rhizobiales	Stappiaceae	Nesiotobacter
Proteobacteria	Alphaproteobacteria	Rhizobiales	Stappiaceae	Pseudovibrio
Proteobacteria	Alphaproteobacteria	Rhizobiales	Stappiaceae	Stappia
Proteobacteria	Alphaproteobacteria	Rhizobiales	uncultured
Proteobacteria	Alphaproteobacteria	Rhizobiales	Xanthobacteraceae	Rhodoplanes
Proteobacteria	Alphaproteobacteria	Rhizobiales	Xanthobacteraceae	Rhodopseudomonas
Proteobacteria	Alphaproteobacteria	Rhizobiales	Xanthobacteraceae	Xanthobacter
Proteobacteria	Alphaproteobacteria	Rhodobacterales	Rhodobacteraceae
Proteobacteria	Alphaproteobacteria	Rhodobacterales	Rhodobacteraceae	Albidovulum
Proteobacteria	Alphaproteobacteria	Rhodobacterales	Rhodobacteraceae	Albimonas
Proteobacteria	Alphaproteobacteria	Rhodobacterales	Rhodobacteraceae	Ascidiaceihabitans
Proteobacteria	Alphaproteobacteria	Rhodobacterales	Rhodobacteraceae	Cognatishimia
Proteobacteria	Alphaproteobacteria	Rhodobacterales	Rhodobacteraceae	Cognatiyoonia
Proteobacteria	Alphaproteobacteria	Rhodobacterales	Rhodobacteraceae	Confluentimicrobium
Proteobacteria	Alphaproteobacteria	Rhodobacterales	Rhodobacteraceae	Dinoroseobacter
Proteobacteria	Alphaproteobacteria	Rhodobacterales	Rhodobacteraceae	Halovulum
Proteobacteria	Alphaproteobacteria	Rhodobacterales	Rhodobacteraceae	HIMB11
Proteobacteria	Alphaproteobacteria	Rhodobacterales	Rhodobacteraceae	Jannaschia
Proteobacteria	Alphaproteobacteria	Rhodobacterales	Rhodobacteraceae	Limibaculum
Proteobacteria	Alphaproteobacteria	Rhodobacterales	Rhodobacteraceae	Marivita
Proteobacteria	Alphaproteobacteria	Rhodobacterales	Rhodobacteraceae	Nioella
Proteobacteria	Alphaproteobacteria	Rhodobacterales	Rhodobacteraceae	Octadecabacter
Proteobacteria	Alphaproteobacteria	Rhodobacterales	Rhodobacteraceae	Palleronia-Pseudomaribius
Proteobacteria	Alphaproteobacteria	Rhodobacterales	Rhodobacteraceae	Paracoccus
Proteobacteria	Alphaproteobacteria	Rhodobacterales	Rhodobacteraceae	Planktomarina
Proteobacteria	Alphaproteobacteria	Rhodobacterales	Rhodobacteraceae	Planktotalea
Proteobacteria	Alphaproteobacteria	Rhodobacterales	Rhodobacteraceae	Pseudoruegeria
Proteobacteria	Alphaproteobacteria	Rhodobacterales	Rhodobacteraceae	Rhodovulum
Proteobacteria	Alphaproteobacteria	Rhodobacterales	Rhodobacteraceae	Roseicyclus
Proteobacteria	Alphaproteobacteria	Rhodobacterales	Rhodobacteraceae	Roseivivax
Proteobacteria	Alphaproteobacteria	Rhodobacterales	Rhodobacteraceae	Roseobacter clade CHAB-I-5 lineage
Proteobacteria	Alphaproteobacteria	Rhodobacterales	Rhodobacteraceae	Roseobacter clade NAC11-7 lineage
Proteobacteria	Alphaproteobacteria	Rhodobacterales	Rhodobacteraceae	Roseobacter
Proteobacteria	Alphaproteobacteria	Rhodobacterales	Rhodobacteraceae	Roseovarius
Proteobacteria	Alphaproteobacteria	Rhodobacterales	Rhodobacteraceae	Rubribacterium
Proteobacteria	Alphaproteobacteria	Rhodobacterales	Rhodobacteraceae	Ruegeria
Proteobacteria	Alphaproteobacteria	Rhodobacterales	Rhodobacteraceae	Sediminimonas
Proteobacteria	Alphaproteobacteria	Rhodobacterales	Rhodobacteraceae	Silicimonas
Proteobacteria	Alphaproteobacteria	Rhodobacterales	Rhodobacteraceae	Thalassobius
Proteobacteria	Alphaproteobacteria	Rhodobacterales	Rhodobacteraceae	Tropicimonas
Proteobacteria	Alphaproteobacteria	Rhodobacterales	Rhodobacteraceae	uncultured
Proteobacteria	Alphaproteobacteria	Rhodospirillales	AEGEAN-169 marine group
Proteobacteria	Alphaproteobacteria	Rhodospirillales	Magnetospiraceae	Magnetospira
Proteobacteria	Alphaproteobacteria	Rhodospirillales	Magnetospiraceae	Magnetovibrio
Proteobacteria	Alphaproteobacteria	Rhodospirillales	Rhodospirillaceae	uncultured
Proteobacteria	Alphaproteobacteria	Rhodospirillales	Terasakiellaceae	Terasakiella
Proteobacteria	Alphaproteobacteria	Rhodospirillales	Terasakiellaceae	uncultured
Proteobacteria	Alphaproteobacteria	Rhodospirillales	uncultured
Proteobacteria	Alphaproteobacteria	Rickettsiales	AB1
Proteobacteria	Alphaproteobacteria	Rickettsiales	bac2nit3
Proteobacteria	Alphaproteobacteria	Rickettsiales	Fokiniaceae	MD3-55
Proteobacteria	Alphaproteobacteria	Rickettsiales	Fokiniaceae	uncultured
Proteobacteria	Alphaproteobacteria	Rickettsiales	Mitochondria
Proteobacteria	Alphaproteobacteria	Rickettsiales	Rickettsiaceae
Proteobacteria	Alphaproteobacteria	Rickettsiales	Rickettsiaceae	Candidatus Cryptoprodotis
Proteobacteria	Alphaproteobacteria	Rickettsiales	Rickettsiaceae	Candidatus Megaira
Proteobacteria	Alphaproteobacteria	Rickettsiales	Rickettsiaceae	Rickettsia
Proteobacteria	Alphaproteobacteria	Rickettsiales	Rickettsiaceae	uncultured
Proteobacteria	Alphaproteobacteria	Rickettsiales	S25-593
Proteobacteria	Alphaproteobacteria	Rickettsiales	SM2D12
Proteobacteria	Alphaproteobacteria	SAR11 clade	Clade I	Clade Ia
Proteobacteria	Alphaproteobacteria	SAR11 clade	Clade I	Clade Ib
Proteobacteria	Alphaproteobacteria	SAR11 clade	Clade I	uncultured
Proteobacteria	Alphaproteobacteria	SAR11 clade	Clade II
Proteobacteria	Alphaproteobacteria	SAR11 clade	Clade III
Proteobacteria	Alphaproteobacteria	SAR11 clade	Clade IV
Proteobacteria	Alphaproteobacteria	Sneathiellales	Sneathiellaceae	uncultured
Proteobacteria	Alphaproteobacteria	Sphingomonadales	Sphingomonadaceae	Erythrobacter
Proteobacteria	Alphaproteobacteria	Sphingomonadales	Sphingomonadaceae	Novosphingobium
Proteobacteria	Alphaproteobacteria	Sphingomonadales	Sphingomonadaceae	Parasphingopyxis
Proteobacteria	Alphaproteobacteria	Sphingomonadales	Sphingomonadaceae	Sphingomonas
Proteobacteria	Alphaproteobacteria	Sphingomonadales	Sphingomonadaceae	Sphingorhabdus
Proteobacteria	Alphaproteobacteria	Sphingomonadales	Sphingomonadaceae	uncultured
Proteobacteria	Alphaproteobacteria	Thalassobaculales	Nisaeaceae	OM75 clade
Proteobacteria	Alphaproteobacteria	Thalassobaculales	uncultured
Proteobacteria	Alphaproteobacteria	Tistrellales	Geminicoccaceae	Candidatus Alysiosphaera
Proteobacteria	Alphaproteobacteria	Tistrellales	Geminicoccaceae	uncultured
Proteobacteria	Alphaproteobacteria	uncultured
Proteobacteria	Gammaproteobacteria
Proteobacteria	Gammaproteobacteria	1013-28-CG33
Proteobacteria	Gammaproteobacteria	Acidiferrobacterales	Acidiferrobacteraceae	uncultured
Proteobacteria	Gammaproteobacteria	Acidithiobacillales	Acidithiobacillaceae	KCM-B-112
Proteobacteria	Gammaproteobacteria	Arenicellales	Arenicellaceae	HTCC5015
Proteobacteria	Gammaproteobacteria	Arenicellales	Arenicellaceae	uncultured
Proteobacteria	Gammaproteobacteria	B2M28
Proteobacteria	Gammaproteobacteria	BD72BR169
Proteobacteria	Gammaproteobacteria	Beggiatoales	Beggiatoaceae	Thioflexothrix
Proteobacteria	Gammaproteobacteria	Burkholderiales	Burkholderiaceae	Ralstonia
Proteobacteria	Gammaproteobacteria	Burkholderiales	Comamonadaceae	Acidovorax
Proteobacteria	Gammaproteobacteria	Burkholderiales	Comamonadaceae	Hydrogenophaga
Proteobacteria	Gammaproteobacteria	Burkholderiales	Comamonadaceae	Ottowia
Proteobacteria	Gammaproteobacteria	Burkholderiales	Comamonadaceae	uncultured
Proteobacteria	Gammaproteobacteria	Burkholderiales	Nitrosomonadaceae	IS-44
Proteobacteria	Gammaproteobacteria	Burkholderiales	Oxalobacteraceae	Duganella
Proteobacteria	Gammaproteobacteria	Burkholderiales	Oxalobacteraceae	Massilia
Proteobacteria	Gammaproteobacteria	Cardiobacteriales	Cardiobacteriaceae	uncultured
Proteobacteria	Gammaproteobacteria	CHAB-XI-27
Proteobacteria	Gammaproteobacteria	Chromatiales	Chromatiaceae	Candidatus Thiobios
Proteobacteria	Gammaproteobacteria	Chromatiales	Chromatiaceae	Halochromatium
Proteobacteria	Gammaproteobacteria	Chromatiales	Chromatiaceae	Thiohalobacter
Proteobacteria	Gammaproteobacteria	Chromatiales	Chromatiaceae	Thiohalocapsa
Proteobacteria	Gammaproteobacteria	Chromatiales	Chromatiaceae	Thiorhodovibrio
Proteobacteria	Gammaproteobacteria	Chromatiales	Sedimenticolaceae	Sedimenticola
Proteobacteria	Gammaproteobacteria	Chromatiales	Sedimenticolaceae	uncultured
Proteobacteria	Gammaproteobacteria	Coxiellales	Coxiellaceae	Coxiella
Proteobacteria	Gammaproteobacteria	D90
Proteobacteria	Gammaproteobacteria	Diplorickettsiales	Diplorickettsiaceae	Aquicella
Proteobacteria	Gammaproteobacteria	Diplorickettsiales	Diplorickettsiaceae	uncultured
Proteobacteria	Gammaproteobacteria	EC3
Proteobacteria	Gammaproteobacteria	Ectothiorhodospirales	Acidihalobacteraceae	Acidihalobacter
Proteobacteria	Gammaproteobacteria	Ectothiorhodospirales	Ectothiorhodospiraceae	Thiogranum
Proteobacteria	Gammaproteobacteria	Ectothiorhodospirales	Ectothiorhodospiraceae	uncultured
Proteobacteria	Gammaproteobacteria	Ectothiorhodospirales	Thioalkalispiraceae	Thioalkalispira-Sulfurivermis
Proteobacteria	Gammaproteobacteria	Ectothiorhodospirales	Thioalkalispiraceae	Thiohalophilus
Proteobacteria	Gammaproteobacteria	Enterobacterales	Alteromonadaceae	Aestuariibacter
Proteobacteria	Gammaproteobacteria	Enterobacterales	Alteromonadaceae	Alishewanella
Proteobacteria	Gammaproteobacteria	Enterobacterales	Alteromonadaceae	Alteromonas
Proteobacteria	Gammaproteobacteria	Enterobacterales	Alteromonadaceae	Lacimicrobium
Proteobacteria	Gammaproteobacteria	Enterobacterales	Alteromonadaceae	Rheinheimera
Proteobacteria	Gammaproteobacteria	Enterobacterales	Alteromonadaceae	uncultured
Proteobacteria	Gammaproteobacteria	Enterobacterales	Colwelliaceae	Colwellia
Proteobacteria	Gammaproteobacteria	Enterobacterales	Colwelliaceae	Thalassomonas
Proteobacteria	Gammaproteobacteria	Enterobacterales	Colwelliaceae	Thalassotalea
Proteobacteria	Gammaproteobacteria	Enterobacterales	Enterobacteriaceae	Escherichia-Shigella
Proteobacteria	Gammaproteobacteria	Enterobacterales	Idiomarinaceae	Aliidiomarina
Proteobacteria	Gammaproteobacteria	Enterobacterales	Idiomarinaceae	Idiomarina
Proteobacteria	Gammaproteobacteria	Enterobacterales	Kangiellaceae	uncultured
Proteobacteria	Gammaproteobacteria	Enterobacterales	Moritellaceae	uncultured
Proteobacteria	Gammaproteobacteria	Enterobacterales	Pectobacteriaceae	Dickeya
Proteobacteria	Gammaproteobacteria	Enterobacterales	Pseudoalteromonadaceae	Algicola
Proteobacteria	Gammaproteobacteria	Enterobacterales	Pseudoalteromonadaceae	Pseudoalteromonas
Proteobacteria	Gammaproteobacteria	Enterobacterales	Psychromonadaceae	Psychromonas
Proteobacteria	Gammaproteobacteria	Enterobacterales	Shewanellaceae	Ferrimonas
Proteobacteria	Gammaproteobacteria	Enterobacterales	Shewanellaceae	Shewanella
Proteobacteria	Gammaproteobacteria	Enterobacterales	Thorselliaceae	Thorsellia
Proteobacteria	Gammaproteobacteria	Enterobacterales	Vibrionaceae	Aliivibrio
Proteobacteria	Gammaproteobacteria	Enterobacterales	Vibrionaceae	Enterovibrio
Proteobacteria	Gammaproteobacteria	Enterobacterales	Vibrionaceae	Photobacterium
Proteobacteria	Gammaproteobacteria	Enterobacterales	Vibrionaceae	Thaumasiovibrio
Proteobacteria	Gammaproteobacteria	Enterobacterales	Vibrionaceae	Vibrio
Proteobacteria	Gammaproteobacteria	EPR3968-O8a-Bc78
Proteobacteria	Gammaproteobacteria	EV818SWSAP88
Proteobacteria	Gammaproteobacteria	Francisellales	Francisellaceae	Francisella
Proteobacteria	Gammaproteobacteria	Francisellales	Francisellaceae	uncultured
Proteobacteria	Gammaproteobacteria	Francisellales	Francisellaceae	[Caedibacter] taeniospiralis group
Proteobacteria	Gammaproteobacteria	Ga0077536
Proteobacteria	Gammaproteobacteria	Gammaproteobacteria Incertae Sedis	Unknown Family
Proteobacteria	Gammaproteobacteria	Gammaproteobacteria Incertae Sedis	Unknown Family	Candidatus Berkiella
Proteobacteria	Gammaproteobacteria	Gammaproteobacteria Incertae Sedis	Unknown Family	Candidatus Ovatusbacter
Proteobacteria	Gammaproteobacteria	Gammaproteobacteria Incertae Sedis	Unknown Family	uncultured
Proteobacteria	Gammaproteobacteria	Granulosicoccales	Granulosicoccaceae	Granulosicoccus
Proteobacteria	Gammaproteobacteria	Halothiobacillales	Halothiobacillaceae	Halothiobacillus
Proteobacteria	Gammaproteobacteria	HOC36
Proteobacteria	Gammaproteobacteria	JG36-GS-52
Proteobacteria	Gammaproteobacteria	JTB23
Proteobacteria	Gammaproteobacteria	Legionellales	Legionellaceae
Proteobacteria	Gammaproteobacteria	Legionellales	Legionellaceae	Legionella
Proteobacteria	Gammaproteobacteria	Legionellales	Legionellaceae	uncultured
Proteobacteria	Gammaproteobacteria	Nitrosococcales	Methylophagaceae	Marine Methylotrophic Group 3
Proteobacteria	Gammaproteobacteria	Nitrosococcales	Nitrosococcaceae	AqS1
Proteobacteria	Gammaproteobacteria	Nitrosococcales	Nitrosococcaceae	Cm1-21
Proteobacteria	Gammaproteobacteria	Piscirickettsiales	Piscirickettsiaceae	Candidatus Endoecteinascidia
Proteobacteria	Gammaproteobacteria	Pseudomonadales	Cellvibrionaceae
Proteobacteria	Gammaproteobacteria	Pseudomonadales	Cellvibrionaceae	Eionea
Proteobacteria	Gammaproteobacteria	Pseudomonadales	Cellvibrionaceae	Gilvimarinus
Proteobacteria	Gammaproteobacteria	Pseudomonadales	Cellvibrionaceae	Halioxenophilus
Proteobacteria	Gammaproteobacteria	Pseudomonadales	Cellvibrionaceae	Maricurvus
Proteobacteria	Gammaproteobacteria	Pseudomonadales	Endozoicomonadaceae	Endozoicomonas
Proteobacteria	Gammaproteobacteria	Pseudomonadales	Halieaceae	Congregibacter
Proteobacteria	Gammaproteobacteria	Pseudomonadales	Halieaceae	Halioglobus
Proteobacteria	Gammaproteobacteria	Pseudomonadales	Halieaceae	Luminiphilus
Proteobacteria	Gammaproteobacteria	Pseudomonadales	Halieaceae	OM60(NOR5) clade
Proteobacteria	Gammaproteobacteria	Pseudomonadales	Halomonadaceae	Halomonas
Proteobacteria	Gammaproteobacteria	Pseudomonadales	Halomonadaceae	Salinicola
Proteobacteria	Gammaproteobacteria	Pseudomonadales	KI89A clade
Proteobacteria	Gammaproteobacteria	Pseudomonadales	Litoricolaceae	Litoricola
Proteobacteria	Gammaproteobacteria	Pseudomonadales	Marinobacteraceae	Marinobacter
Proteobacteria	Gammaproteobacteria	Pseudomonadales	Marinomonadaceae	Marinomonas
Proteobacteria	Gammaproteobacteria	Pseudomonadales	Microbulbiferaceae	Microbulbifer
Proteobacteria	Gammaproteobacteria	Pseudomonadales	Moraxellaceae	Acinetobacter
Proteobacteria	Gammaproteobacteria	Pseudomonadales	Moraxellaceae	Alkanindiges
Proteobacteria	Gammaproteobacteria	Pseudomonadales	Moraxellaceae	Enhydrobacter
Proteobacteria	Gammaproteobacteria	Pseudomonadales	Moraxellaceae	Psychrobacter
Proteobacteria	Gammaproteobacteria	Pseudomonadales	Nitrincolaceae	Neptuniibacter
Proteobacteria	Gammaproteobacteria	Pseudomonadales	Nitrincolaceae	uncultured
Proteobacteria	Gammaproteobacteria	Pseudomonadales	Porticoccaceae	SAR92 clade
Proteobacteria	Gammaproteobacteria	Pseudomonadales	Pseudohongiellaceae	Pseudohongiella
Proteobacteria	Gammaproteobacteria	Pseudomonadales	Pseudomonadaceae	Pseudomonas
Proteobacteria	Gammaproteobacteria	Pseudomonadales	Saccharospirillaceae	Reinekea
Proteobacteria	Gammaproteobacteria	Pseudomonadales	SAR86 clade
Proteobacteria	Gammaproteobacteria	Pseudomonadales	Spongiibacteraceae	BD1-7 clade
Proteobacteria	Gammaproteobacteria	Pseudomonadales	Spongiibacteraceae	Spongiibacter
Proteobacteria	Gammaproteobacteria	Pseudomonadales	Thioglobaceae	SUP05 cluster
Proteobacteria	Gammaproteobacteria	Salinisphaerales	Solimonadaceae	Nevskia
Proteobacteria	Gammaproteobacteria	Steroidobacterales	Woeseiaceae	JTB255 marine benthic group
Proteobacteria	Gammaproteobacteria	Steroidobacterales	Woeseiaceae	Woeseia
Proteobacteria	Gammaproteobacteria	SZB7
Proteobacteria	Gammaproteobacteria	Tenderiales	Tenderiaceae	Candidatus Tenderia
Proteobacteria	Gammaproteobacteria	Thiomicrospirales	Thiomicrospiraceae	endosymbionts
Proteobacteria	Gammaproteobacteria	Thiomicrospirales	Thiomicrospiraceae	Galenea
Proteobacteria	Gammaproteobacteria	Thiomicrospirales	Thiomicrospiraceae	Hydrogenovibrio
Proteobacteria	Gammaproteobacteria	Thiomicrospirales	Thiomicrospiraceae	Thiomicrorhabdus
Proteobacteria	Gammaproteobacteria	Thiomicrospirales	Thiomicrospiraceae	Thiomicrospira
Proteobacteria	Gammaproteobacteria	Thioprofundaceae	Thioprofundum
Proteobacteria	Gammaproteobacteria	Thiotrichales	Thiotrichaceae	Cocleimonas
Proteobacteria	Gammaproteobacteria	Thiotrichales	Thiotrichaceae	Leucothrix
Proteobacteria	Gammaproteobacteria	Thiotrichales	Thiotrichaceae	Thiothrix
Proteobacteria	Gammaproteobacteria	Thiotrichales	Thiotrichaceae	uncultured
Proteobacteria	Gammaproteobacteria	UBA10353 marine group
Proteobacteria	Gammaproteobacteria	uncultured
Proteobacteria	Gammaproteobacteria	Xanthomonadales	Xanthomonadaceae	Pseudoxanthomonas
Proteobacteria	Gammaproteobacteria	Xanthomonadales	Xanthomonadaceae	Stenotrophomonas
SAR324 clade(Marine group B)
Spirochaetota	Brevinematia	Brevinematales	Brevinemataceae	Brevinema
Spirochaetota	Leptospirae	Leptospirales	Leptospiraceae	RBG-16-49-21
Spirochaetota	MVP-15
Spirochaetota	Spirochaetia	Spirochaetales	Spirochaetaceae	Candidatus Marispirochaeta
Spirochaetota	Spirochaetia	Spirochaetales	Spirochaetaceae	GWE2-31-10
Spirochaetota	Spirochaetia	Spirochaetales	Spirochaetaceae	Salinispira
Spirochaetota	Spirochaetia	Spirochaetales	Spirochaetaceae	Sediminispirochaeta
Spirochaetota	Spirochaetia	Spirochaetales	Spirochaetaceae	Spirochaeta 2
Spirochaetota	Spirochaetia	Spirochaetales	Spirochaetaceae	Spirochaeta
Spirochaetota	Spirochaetia	Spirochaetales	Spirochaetaceae	uncultured
Spirochaetota	V2072-189E03
Sumerlaeota	Sumerlaeia	Sumerlaeales	Sumerlaeaceae	Sumerlaea
Sumerlaeota	Sumerlaeia	uncultured
Sva0485
Synergistota	Synergistia	Synergistales	Synergistaceae	Thermovirga
Thermotogota	Thermotogae	Mesoaciditogales	Mesoaciditogaceae	Mesoaciditoga
Thermotogota	Thermotogae	Petrotogales	Petrotogaceae	Geotoga
Thermotogota	Thermotogae	Petrotogales	Petrotogaceae	Marinitoga
Verrucomicrobiota	Chlamydiae	Chlamydiales	Chlamydiaceae
Verrucomicrobiota	Chlamydiae	Chlamydiales	Chlamydiaceae	Candidatus Amphibiichlamydia
Verrucomicrobiota	Chlamydiae	Chlamydiales	Chlamydiaceae	uncultured
Verrucomicrobiota	Chlamydiae	Chlamydiales	Criblamydiaceae
Verrucomicrobiota	Chlamydiae	Chlamydiales	cvE6
Verrucomicrobiota	Chlamydiae	Chlamydiales	Parachlamydiaceae	Candidatus Metachlamydia
Verrucomicrobiota	Chlamydiae	Chlamydiales	Parachlamydiaceae	Candidatus Protochlamydia
Verrucomicrobiota	Chlamydiae	Chlamydiales	Parachlamydiaceae	Neochlamydia
Verrucomicrobiota	Chlamydiae	Chlamydiales	Parachlamydiaceae	Parachlamydia
Verrucomicrobiota	Chlamydiae	Chlamydiales	Simkaniaceae	Candidatus Fritschea
Verrucomicrobiota	Chlamydiae	Chlamydiales	Simkaniaceae	Simkania
Verrucomicrobiota	Chlamydiae	Chlamydiales	Simkaniaceae	uncultured
Verrucomicrobiota	Chlamydiae	Chlamydiales	Waddliaceae	Waddlia
Verrucomicrobiota	Kiritimatiellae	Kiritimatiellales	Kiritimatiellaceae	MSBL3
Verrucomicrobiota	Kiritimatiellae	Kiritimatiellales	Kiritimatiellaceae	R76-B128
Verrucomicrobiota	Kiritimatiellae	WCHB1-41
Verrucomicrobiota	Lentisphaeria	Oligosphaerales	Lenti-02
Verrucomicrobiota	Lentisphaeria	P.palmC41
Verrucomicrobiota	Lentisphaeria	SS1-B-02-17
Verrucomicrobiota	Lentisphaeria	Victivallales
Verrucomicrobiota	Lentisphaeria	Victivallales	BD2-3
Verrucomicrobiota	Omnitrophia
Verrucomicrobiota	Omnitrophia	Omnitrophales
Verrucomicrobiota	Omnitrophia	Omnitrophales	koll11
Verrucomicrobiota	Omnitrophia	Omnitrophales	Omnitrophaceae	Candidatus Omnitrophus
Verrucomicrobiota	Verrucomicrobiae	Chthoniobacterales	01D2Z36
Verrucomicrobiota	Verrucomicrobiae	Chthoniobacterales	Chthoniobacteraceae	Chthoniobacter
Verrucomicrobiota	Verrucomicrobiae	Chthoniobacterales	Terrimicrobiaceae	FukuN18 freshwater group
Verrucomicrobiota	Verrucomicrobiae	Chthoniobacterales	Terrimicrobiaceae	Terrimicrobium
Verrucomicrobiota	Verrucomicrobiae	Chthoniobacterales	uncultured
Verrucomicrobiota	Verrucomicrobiae	LD1-PB3
Verrucomicrobiota	Verrucomicrobiae	Methylacidiphilales	Methylacidiphilaceae	uncultured
Verrucomicrobiota	Verrucomicrobiae	Opitutales	Opitutaceae	Diplosphaera
Verrucomicrobiota	Verrucomicrobiae	Opitutales	Opitutaceae	IMCC26134
Verrucomicrobiota	Verrucomicrobiae	Opitutales	Opitutaceae	Opitutus
Verrucomicrobiota	Verrucomicrobiae	Opitutales	Puniceicoccaceae	Cerasicoccus
Verrucomicrobiota	Verrucomicrobiae	Opitutales	Puniceicoccaceae	Coraliomargarita
Verrucomicrobiota	Verrucomicrobiae	Opitutales	Puniceicoccaceae	Lentimonas
Verrucomicrobiota	Verrucomicrobiae	Opitutales	Puniceicoccaceae	MB11C04 marine group
Verrucomicrobiota	Verrucomicrobiae	Opitutales	Puniceicoccaceae	Pelagicoccus
Verrucomicrobiota	Verrucomicrobiae	Opitutales	Puniceicoccaceae	Puniceicoccus
Verrucomicrobiota	Verrucomicrobiae	Opitutales	Puniceicoccaceae	Verruc-01
Verrucomicrobiota	Verrucomicrobiae	Opitutales	uncultured
Verrucomicrobiota	Verrucomicrobiae	Pedosphaerales	Pedosphaeraceae	DEV008
Verrucomicrobiota	Verrucomicrobiae	Pedosphaerales	Pedosphaeraceae	SCGC AAA164-E04
Verrucomicrobiota	Verrucomicrobiae	Verrucomicrobiales	Akkermansiaceae	Akkermansia
Verrucomicrobiota	Verrucomicrobiae	Verrucomicrobiales	DEV007
Verrucomicrobiota	Verrucomicrobiae	Verrucomicrobiales	Rubritaleaceae	Haloferula
Verrucomicrobiota	Verrucomicrobiae	Verrucomicrobiales	Rubritaleaceae	Luteolibacter
Verrucomicrobiota	Verrucomicrobiae	Verrucomicrobiales	Rubritaleaceae	Persicirhabdus
Verrucomicrobiota	Verrucomicrobiae	Verrucomicrobiales	Rubritaleaceae	Roseibacillus
Verrucomicrobiota	Verrucomicrobiae	Verrucomicrobiales	Rubritaleaceae	Rubritalea
WPS-2
Zixibacteria
Amorphea	Obazoa	Opisthokonta	Holozoa	Choanozoa	Choanoflagellata	Ichthyosporea	Ichthyophonae	Abeoformidae	Marine Ichthyosporeans 1
Amorphea	Obazoa	Opisthokonta	Holozoa	Choanozoa	Metazoa	Animalia	BCP clade	Bilateria	Protostomia	Ecdysozoa	Arthropoda	Crustacea	Maxillopoda	Copepoda	Cyclopoida
Amorphea	Obazoa	Opisthokonta	Holozoa	Choanozoa	Metazoa	Animalia	BCP clade	Bilateria	Protostomia	Ecdysozoa	Nematozoa	Nematoda	Chromadorea	Chromadorida
Amorphea	Obazoa	Opisthokonta	Holozoa	Choanozoa	Metazoa	Animalia	BCP clade	Cnidaria	Scyphozoa	Semaeostomeae
Amorphea	Obazoa	Opisthokonta	Nucletmycea	Fungi	Dikarya	Ascomycota	Pezizomycotina	Sordariomycetes	Hypocreales	Ophiocordycipitaceae	Ophiocordyceps
Amorphea	Obazoa	Opisthokonta	Nucletmycea	Fungi	Dikarya	Ascomycota	Saccharomycotina	Saccharomycetes	Saccharomycetales	Debaryomycetaceae	Yamadazyma-Candida clade
Haptophyta	Prymnesiophyceae	Prymnesiales	Chrysochromulina
SAR	Alveolata	Apicomplexa	Conoidasida	Gregarinasina	Eugregarinorida	Stylocephalus
SAR	Alveolata	Ciliophora	Intramacronucleata	Conthreep	Oligohymenophorea	Scuticociliatia	Metanophrys
SAR	Alveolata	Ciliophora	Intramacronucleata	Conthreep	Phyllopharyngea	Cyrtophoria	Dysteria
SAR	Alveolata	Ciliophora	Intramacronucleata	Spirotrichea	Euplotia	Euplotes
SAR	Alveolata	Protalveolata	Syndiniales	Duboscquella
SAR	Alveolata	Protalveolata	Syndiniales	Syndiniales Group I
SAR	Rhizaria	Cercozoa	Gromia
SAR	Stramenopiles	Labyrinthulomycetes	Thraustochytriaceae	Thraustochytrium
SAR	Stramenopiles	Labyrinthulomycetes	Thraustochytriaceae	uncultured

## Sheet: Table S1D
Table S1D. Operational taxonomic units obtained from the free-living fraction of the transition zone
Phylum	Class	Order	Family	Genus
Abditibacteriota	Abditibacteria	Abditibacteriales	Abditibacteriaceae	Abditibacterium
Acetothermia	Acetothermiia
Acidobacteriota	Holophagae	Acanthopleuribacterales	Acanthopleuribacteraceae	Thermotomaculum
Acidobacteriota	Holophagae	Holophagales	Holophagaceae
Acidobacteriota	Subgroup 22
Acidobacteriota	Thermoanaerobaculia	Thermoanaerobaculales	Thermoanaerobaculaceae	Subgroup 10
Acidobacteriota	Thermoanaerobaculia	Thermoanaerobaculales	Thermoanaerobaculaceae	Subgroup 23
Actinobacteriota	Acidimicrobiia	Acidimicrobiales	Acidimicrobiaceae	Ferrithrix
Actinobacteriota	Acidimicrobiia	Actinomarinales	Actinomarinaceae	Candidatus Actinomarina
Actinobacteriota	Acidimicrobiia	Actinomarinales	uncultured
Actinobacteriota	Actinobacteria	Actinomycetales	Actinomycetaceae	Actinomyces
Actinobacteriota	Actinobacteria	Corynebacteriales	Corynebacteriaceae	Corynebacterium
Actinobacteriota	Actinobacteria	Micrococcales	Dermabacteraceae	Brachybacterium
Actinobacteriota	Actinobacteria	Micrococcales	Intrasporangiaceae	Ornithinicoccus
Actinobacteriota	Actinobacteria	Micrococcales	Microbacteriaceae	DS001
Actinobacteriota	Actinobacteria	Micrococcales	Microbacteriaceae	Humibacter
Actinobacteriota	Actinobacteria	Micrococcales	Microbacteriaceae	Microbacterium
Actinobacteriota	Actinobacteria	Micrococcales	Micrococcaceae	Arthrobacter
Actinobacteriota	Actinobacteria	Micrococcales	Micrococcaceae	Kocuria
Actinobacteriota	Actinobacteria	Micrococcales	Micrococcaceae	Micrococcus
Actinobacteriota	Actinobacteria	Propionibacteriales	Propionibacteriaceae	Cutibacterium
Actinobacteriota	Coriobacteriia	Coriobacteriales	uncultured
Aerophobota	Aerophobia	Aerophobales
Aquificota	Desulfurobacteriia	Desulfurobacteriales	Desulfurobacteriaceae	Desulfurobacterium
Armatimonadota	Fimbriimonadia	Fimbriimonadales
Armatimonadota	Fimbriimonadia	Fimbriimonadales	Fimbriimonadaceae
Bacteroidota	Bacteroidia	Bacteroidales	Bacteroidetes BD2-2
Bacteroidota	Bacteroidia	Bacteroidales	Ika33
Bacteroidota	Bacteroidia	Bacteroidales	Marinifilaceae	Marinifilum
Bacteroidota	Bacteroidia	Bacteroidales	Marinifilaceae	uncultured
Bacteroidota	Bacteroidia	Bacteroidales	Prolixibacteraceae	Draconibacterium
Bacteroidota	Bacteroidia	Bacteroidales	Prolixibacteraceae	Prolixibacter
Bacteroidota	Bacteroidia	Bacteroidales	Prolixibacteraceae	Roseimarinus
Bacteroidota	Bacteroidia	Bacteroidales	Prolixibacteraceae	Sunxiuqinia
Bacteroidota	Bacteroidia	Bacteroidales	Prolixibacteraceae	WCHB1-32
Bacteroidota	Bacteroidia	Bacteroidales	SB-5
Bacteroidota	Bacteroidia	Bacteroidetes VC2.1 Bac22
Bacteroidota	Bacteroidia	Chitinophagales	Chitinophagaceae	Parasediminibacterium
Bacteroidota	Bacteroidia	Chitinophagales	Saprospiraceae	Lewinella
Bacteroidota	Bacteroidia	Chitinophagales	Saprospiraceae	Portibacter
Bacteroidota	Bacteroidia	Chitinophagales	Saprospiraceae	uncultured
Bacteroidota	Bacteroidia	Cytophagales	Amoebophilaceae	Candidatus Amoebophilus
Bacteroidota	Bacteroidia	Cytophagales	Amoebophilaceae	uncultured
Bacteroidota	Bacteroidia	Cytophagales	Cyclobacteriaceae	Ekhidna
Bacteroidota	Bacteroidia	Cytophagales	Cyclobacteriaceae	Fabibacter
Bacteroidota	Bacteroidia	Cytophagales	Cyclobacteriaceae	Marinoscillum
Bacteroidota	Bacteroidia	Cytophagales	Cyclobacteriaceae	uncultured
Bacteroidota	Bacteroidia	Cytophagales	MWH-CFBk5
Bacteroidota	Bacteroidia	Cytophagales	Spirosomaceae	Pseudarcicella
Bacteroidota	Bacteroidia	Flavobacteriales	Crocinitomicaceae	Crocinitomix
Bacteroidota	Bacteroidia	Flavobacteriales	Cryomorphaceae	Owenweeksia
Bacteroidota	Bacteroidia	Flavobacteriales	Cryomorphaceae	uncultured
Bacteroidota	Bacteroidia	Flavobacteriales	Cryomorphaceae	Vicingus
Bacteroidota	Bacteroidia	Flavobacteriales	Flavobacteriaceae	Actibacter
Bacteroidota	Bacteroidia	Flavobacteriales	Flavobacteriaceae	Aestuariimonas
Bacteroidota	Bacteroidia	Flavobacteriales	Flavobacteriaceae	Algitalea
Bacteroidota	Bacteroidia	Flavobacteriales	Flavobacteriaceae	Arcticiflavibacter
Bacteroidota	Bacteroidia	Flavobacteriales	Flavobacteriaceae	Aureicoccus
Bacteroidota	Bacteroidia	Flavobacteriales	Flavobacteriaceae	Aureisphaera
Bacteroidota	Bacteroidia	Flavobacteriales	Flavobacteriaceae	Flavobacterium
Bacteroidota	Bacteroidia	Flavobacteriales	Flavobacteriaceae	Formosa
Bacteroidota	Bacteroidia	Flavobacteriales	Flavobacteriaceae	Lutibacter
Bacteroidota	Bacteroidia	Flavobacteriales	Flavobacteriaceae	Lutimonas
Bacteroidota	Bacteroidia	Flavobacteriales	Flavobacteriaceae	Maribacter
Bacteroidota	Bacteroidia	Flavobacteriales	Flavobacteriaceae	Maritimimonas
Bacteroidota	Bacteroidia	Flavobacteriales	Flavobacteriaceae	Muricauda
Bacteroidota	Bacteroidia	Flavobacteriales	Flavobacteriaceae	NS2b marine group
Bacteroidota	Bacteroidia	Flavobacteriales	Flavobacteriaceae	NS4 marine group
Bacteroidota	Bacteroidia	Flavobacteriales	Flavobacteriaceae	NS5 marine group
Bacteroidota	Bacteroidia	Flavobacteriales	Flavobacteriaceae	Polaribacter
Bacteroidota	Bacteroidia	Flavobacteriales	Flavobacteriaceae	Salegentibacter
Bacteroidota	Bacteroidia	Flavobacteriales	Flavobacteriaceae	Spongiiferula
Bacteroidota	Bacteroidia	Flavobacteriales	Flavobacteriaceae	Tenacibaculum
Bacteroidota	Bacteroidia	Flavobacteriales	Flavobacteriaceae	uncultured
Bacteroidota	Bacteroidia	Flavobacteriales	Flavobacteriaceae	Wenyingzhuangia
Bacteroidota	Bacteroidia	Flavobacteriales	Flavobacteriaceae	Winogradskyella
Bacteroidota	Bacteroidia	Flavobacteriales	Flavobacteriaceae	Zunongwangia
Bacteroidota	Bacteroidia	Flavobacteriales	NS9 marine group
Bacteroidota	Bacteroidia	Flavobacteriales	Schleiferiaceae	Schleiferia
Bacteroidota	Bacteroidia	Flavobacteriales	Weeksellaceae	Chryseobacterium
Bacteroidota	Bacteroidia	Flavobacteriales	Weeksellaceae	Cloacibacterium
Bacteroidota	Bacteroidia	Flavobacteriales	Weeksellaceae	Elizabethkingia
Bacteroidota	Bacteroidia	Flavobacteriales	Weeksellaceae	uncultured
Bacteroidota	Bacteroidia	Sphingobacteriales	E6aC02
Bacteroidota	Bacteroidia	Sphingobacteriales	Lentimicrobiaceae
Bacteroidota	Bacteroidia	Sphingobacteriales	NS11-12 marine group
Bacteroidota	Bacteroidia	Sphingobacteriales	Sphingobacteriaceae	Mucilaginibacter
Bacteroidota	Bacteroidia	Sphingobacteriales	Sphingobacteriaceae	Pedobacter
Bacteroidota	Ignavibacteria	Ignavibacteriales	Melioribacteraceae	IheB3-7
Bacteroidota	Kapabacteria	Kapabacteriales
Bacteroidota	Rhodothermia	Balneolales	Balneolaceae	Balneola
Bacteroidota	Rhodothermia	Balneolales	Balneolaceae	uncultured
Bdellovibrionota	Bdellovibrionia	Bacteriovoracales	Bacteriovoracaceae	Halobacteriovorax
Bdellovibrionota	Bdellovibrionia	Bacteriovoracales	Bacteriovoracaceae	Peredibacter
Bdellovibrionota	Bdellovibrionia	Bacteriovoracales	Bacteriovoracaceae	uncultured
Bdellovibrionota	Bdellovibrionia	Bdellovibrionales	Bdellovibrionaceae	Bdellovibrio
Bdellovibrionota	Bdellovibrionia	Bdellovibrionales	Bdellovibrionaceae	OM27 clade
Bdellovibrionota	Oligoflexia	0319-6G20
Bdellovibrionota	Oligoflexia	Oligoflexales	Oligoflexaceae	Pseudobacteriovorax
Bdellovibrionota	Oligoflexia	Oligoflexales	Oligoflexaceae	uncultured
Bdellovibrionota	Oligoflexia	Silvanigrellales	Silvanigrellaceae	Silvanigrella
Calditrichota	Calditrichia	Calditrichales	Calditrichaceae	Calorithrix
Campylobacterota	Campylobacteria	Campylobacterales	Arcobacteraceae
Campylobacterota	Campylobacteria	Campylobacterales	Arcobacteraceae	Arcobacter
Campylobacterota	Campylobacteria	Campylobacterales	Arcobacteraceae	Halarcobacter
Campylobacterota	Campylobacteria	Campylobacterales	Arcobacteraceae	Malaciobacter
Campylobacterota	Campylobacteria	Campylobacterales	Arcobacteraceae	Pseudarcobacter
Campylobacterota	Campylobacteria	Campylobacterales	Arcobacteraceae	uncultured
Campylobacterota	Campylobacteria	Campylobacterales	Campylobacteraceae	Campylobacter
Campylobacterota	Campylobacteria	Campylobacterales	Helicobacteraceae	Helicobacter
Campylobacterota	Campylobacteria	Campylobacterales	Helicobacteraceae	uncultured
Campylobacterota	Campylobacteria	Campylobacterales	Hydrogenimonadaceae	Hydrogenimonas
Campylobacterota	Campylobacteria	Campylobacterales	Nitratiruptoraceae	Nitratiruptor
Campylobacterota	Campylobacteria	Campylobacterales	Sulfurimonadaceae	Sulfurimonas
Campylobacterota	Campylobacteria	Campylobacterales	Sulfurimonadaceae	Thiovulum
Campylobacterota	Campylobacteria	Campylobacterales	Sulfurospirillaceae	Sulfurospirillum
Campylobacterota	Campylobacteria	Campylobacterales	Sulfurovaceae	Nitratifractor
Campylobacterota	Campylobacteria	Campylobacterales	Sulfurovaceae	Sulfurovum
Campylobacterota	Desulfurellia	Desulfurellales	uncultured
Chloroflexi	Anaerolineae	Anaerolineales	Anaerolineaceae	ADurb.Bin120
Chloroflexi	Anaerolineae	Anaerolineales	Anaerolineaceae	Thermomarinilinea
Chloroflexi	Anaerolineae	Ardenticatenales	uncultured
Cyanobacteria	Cyanobacteriia	Chloroplast
Cyanobacteria	Cyanobacteriia	Cyanobacteriales	Nostocaceae	Calothrix PCC-6303
Cyanobacteria	Cyanobacteriia	Synechococcales	Cyanobiaceae	Cyanobium PCC-6307
Cyanobacteria	Cyanobacteriia	Synechococcales	Cyanobiaceae	Prochlorococcus MIT9313
Cyanobacteria	Cyanobacteriia	Synechococcales	Cyanobiaceae	Synechococcus CC9902
Cyanobacteria	Vampirivibrionia	Caenarcaniphilales
Cyanobacteria	Vampirivibrionia	Gastranaerophilales
Cyanobacteria	Vampirivibrionia	Vampirovibrionales
Dadabacteria	Dadabacteriia	Dadabacteriales
Deferribacterota	Deferribacteres	Deferribacterales	Deferribacteraceae	Denitrovibrio
Deferribacterota	Deferribacteres	Deferribacterales	Deferribacteraceae	Mucispirillum
Deferribacterota	Deferribacteres	Deferribacterales	Deferribacteraceae	uncultured
Deinococcota	Deinococci	Deinococcales	Deinococcaceae	Deinococcus
Dependentiae	Babeliae	Babeliales
Dependentiae	Babeliae	Babeliales	Babeliaceae
Dependentiae	Babeliae	Babeliales	UBA12409
Dependentiae	Babeliae	Babeliales	UBA12411
Dependentiae	Babeliae	Babeliales	Vermiphilaceae
Desulfobacterota	Desulfarculia	Desulfarculales	Desulfarculaceae	Desulfarculus
Desulfobacterota	Desulfarculia	Desulfarculales	Desulfarculaceae	Desulfocarbo
Desulfobacterota	Desulfarculia	Desulfarculales	Desulfarculaceae	uncultured
Desulfobacterota	Desulfobacteria	Desulfatiglandales	Desulfatiglandaceae	Desulfatiglans
Desulfobacterota	Desulfobacteria	Desulfobacterales	Desulfobacteraceae
Desulfobacterota	Desulfobacteria	Desulfobacterales	Desulfobacteraceae	Desulfobacter
Desulfobacterota	Desulfobacteria	Desulfobacterales	Desulfobacteraceae	Desulfobacterium
Desulfobacterota	Desulfobacteria	Desulfobacterales	Desulfobacteraceae	Desulfocella
Desulfobacterota	Desulfobacteria	Desulfobacterales	Desulfobacteraceae	uncultured
Desulfobacterota	Desulfobacteria	Desulfobacterales	Desulfolunaceae	uncultured
Desulfobacterota	Desulfobacteria	Desulfobacterales	Desulfosarcinaceae	Desulfatitalea
Desulfobacterota	Desulfobacteria	Desulfobacterales	Desulfosarcinaceae	Desulfosarcina
Desulfobacterota	Desulfobacteria	Desulfobacterales	Desulfosarcinaceae	SEEP-SRB1
Desulfobacterota	Desulfobacteria	Desulfobacterales	Desulfosarcinaceae	uncultured
Desulfobacterota	Desulfobacteria	Desulfobacterales	uncultured
Desulfobacterota	Desulfobulbia	Desulfobulbales	Desulfobulbaceae	Desulfobulbus
Desulfobacterota	Desulfobulbia	Desulfobulbales	Desulfobulbaceae	uncultured
Desulfobacterota	Desulfobulbia	Desulfobulbales	Desulfocapsaceae	Desulfocapsa
Desulfobacterota	Desulfobulbia	Desulfobulbales	Desulfocapsaceae	Desulfofustis
Desulfobacterota	Desulfobulbia	Desulfobulbales	Desulfocapsaceae	Desulfopila
Desulfobacterota	Desulfobulbia	Desulfobulbales	Desulfocapsaceae	Desulforhopalus
Desulfobacterota	Desulfobulbia	Desulfobulbales	Desulfocapsaceae	SEEP-SRB4
Desulfobacterota	Desulfobulbia	Desulfobulbales	Desulfocapsaceae	uncultured
Desulfobacterota	Desulfovibrionia	Desulfovibrionales	Desulfoplanaceae	Desulfoplanes
Desulfobacterota	Desulfovibrionia	Desulfovibrionales	Desulfovibrionaceae	Desulfocurvus
Desulfobacterota	Desulfovibrionia	Desulfovibrionales	Desulfovibrionaceae	Desulfovibrio
Desulfobacterota	Desulfuromonadia	Desulfuromonadales	Desulfuromonadaceae	Desulfuromonas
Desulfobacterota	Desulfuromonadia	Desulfuromonadales	Geopsychrobacteraceae	Desulfuromusa
Desulfobacterota	Dissulfuribacteria	Dissulfuribacterales	Dissulfuribacteraceae	SEEP-SRB2
Desulfobacterota	Incertae Sedis
Desulfobacterota	Thermodesulfobacteria	Thermodesulfobacteriales	Thermodesulfobacteriaceae	uncultured
Elusimicrobiota	Elusimicrobia	Lineage IV
Elusimicrobiota	Lineage IIa
Fibrobacterota	Fibrobacteria	Fibrobacterales	Fibrobacteraceae	uncultured
Firmicutes	Bacilli	Bacillales	Marinococcaceae	Marinococcus
Firmicutes	Bacilli	Entomoplasmatales	Entomoplasmataceae	Mesoplasma
Firmicutes	Bacilli	Entomoplasmatales	Entomoplasmatales Incertae Sedis	Candidatus Hepatoplasma
Firmicutes	Bacilli	Erysipelotrichales	Erysipelotrichaceae	Turicibacter
Firmicutes	Bacilli	Izemoplasmatales
Firmicutes	Bacilli	Izemoplasmatales	Izemoplasmataceae
Firmicutes	Bacilli	Izemoplasmatales	Izemoplasmataceae	Izimaplasma
Firmicutes	Bacilli	Lactobacillales	Carnobacteriaceae	Alkalibacterium
Firmicutes	Bacilli	Lactobacillales	Lactobacillaceae	Latilactobacillus
Firmicutes	Bacilli	Lactobacillales	Streptococcaceae	Streptococcus
Firmicutes	Bacilli	Staphylococcales	Staphylococcaceae	Staphylococcus
Firmicutes	Clostridia	Lachnospirales	Lachnospiraceae	Sporobacterium
Firmicutes	Clostridia	Lachnospirales	Lachnospiraceae	uncultured
Firmicutes	Clostridia	Oscillospirales	Hungateiclostridiaceae	uncultured
Firmicutes	Clostridia	Peptostreptococcales-Tissierellales	Fusibacteraceae	Fusibacter
Firmicutes	Desulfitobacteriia	Desulfitobacteriales	TC1
Fusobacteriota	Fusobacteriia	Fusobacteriales	Fusobacteriaceae	Cetobacterium
Fusobacteriota	Fusobacteriia	Fusobacteriales	Fusobacteriaceae	Ilyobacter
Fusobacteriota	Fusobacteriia	Fusobacteriales	Fusobacteriaceae	Psychrilyobacter
Fusobacteriota	Fusobacteriia	Fusobacteriales	Leptotrichiaceae	Hypnocyclicus
Gemmatimonadota	MD2902-B12
Halanaerobiaeota	Halanaerobiia	Halanaerobiales	Halanaerobiaceae	Halocella
Latescibacterota
LCP-89
Margulisbacteria
Marinimicrobia (SAR406 clade)
Myxococcota	bacteriap25
Myxococcota	Myxococcia	Myxococcales	Myxococcaceae	P3OB-42
Myxococcota	Polyangia	Nannocystales	Nannocystaceae	Nannocystis
Myxococcota	Polyangia	Polyangiales	Sandaracinaceae	uncultured
Nitrospinota	P9X2b3D02
Nitrospirota	Thermodesulfovibrionia	Thermodesulfovibrionales	Thermodesulfovibrionaceae	Thermodesulfovibrio
Patescibacteria	ABY1	Candidatus Buchananbacteria
Patescibacteria	ABY1	Candidatus Falkowbacteria
Patescibacteria	ABY1	Candidatus Kerfeldbacteria
Patescibacteria	ABY1	Candidatus Komeilibacteria
Patescibacteria	ABY1	Candidatus Kuenenbacteria
Patescibacteria	ABY1	Candidatus Magasanikbacteria
Patescibacteria	ABY1	Candidatus Uhrbacteria
Patescibacteria	Gracilibacteria
Patescibacteria	Gracilibacteria	Absconditabacteriales (SR1)
Patescibacteria	Gracilibacteria	Candidatus Peregrinibacteria
Patescibacteria	Gracilibacteria	Candidatus Peribacteria
Patescibacteria	Gracilibacteria	JGI 0000069-P22
Patescibacteria	Microgenomatia	Candidatus Shapirobacteria
Patescibacteria	Parcubacteria
Patescibacteria	Parcubacteria	Candidatus Campbellbacteria
Patescibacteria	Parcubacteria	Candidatus Kaiserbacteria
Patescibacteria	Parcubacteria	Candidatus Lloydbacteria
Patescibacteria	Parcubacteria	Candidatus Moranbacteria
Patescibacteria	Parcubacteria	Candidatus Nealsonbacteria
Patescibacteria	Parcubacteria	Candidatus Nomurabacteria
Patescibacteria	Parcubacteria	Candidatus Spechtbacteria
Patescibacteria	Parcubacteria	Candidatus Staskawiczbacteria
Patescibacteria	Parcubacteria	Candidatus Wolfebacteria
Patescibacteria	Parcubacteria	Candidatus Yanofskybacteria
Patescibacteria	Parcubacteria	Candidatus Yonathbacteria
Patescibacteria	Parcubacteria	CG1-02-42-13
Patescibacteria	Parcubacteria	GWA2-38-13b
Patescibacteria	Parcubacteria	Paceibacterales	Paceibacteraceae	Candidatus Paceibacter
Patescibacteria	Saccharimonadia	Saccharimonadales
Patescibacteria	WWE3
Planctomycetota	BD7-11
Planctomycetota	OM190
Planctomycetota	Phycisphaerae	mle1-8
Planctomycetota	Phycisphaerae	MSBL9	SM23-30
Planctomycetota	Phycisphaerae	Phycisphaerales	Phycisphaeraceae	SM1A02
Planctomycetota	Phycisphaerae	Phycisphaerales	Phycisphaeraceae	uncultured
Planctomycetota	Phycisphaerae	Phycisphaerales	Phycisphaeraceae	Urania-1B-19 marine sediment group
Planctomycetota	Pla3 lineage
Planctomycetota	Pla4 lineage
Planctomycetota	Planctomycetes	Gemmatales	Gemmataceae	uncultured
Planctomycetota	Planctomycetes	Pirellulales	Pirellulaceae	Blastopirellula
Planctomycetota	Planctomycetes	Pirellulales	Pirellulaceae	Bythopirellula
Planctomycetota	Planctomycetes	Pirellulales	Pirellulaceae	Pir4 lineage
Planctomycetota	Planctomycetes	Pirellulales	Pirellulaceae	Pirellula
Planctomycetota	Planctomycetes	Pirellulales	Pirellulaceae	Rhodopirellula
Planctomycetota	Planctomycetes	Pirellulales	Pirellulaceae	Roseimaritima
Planctomycetota	Planctomycetes	Pirellulales	Pirellulaceae	Rubripirellula
Planctomycetota	Planctomycetes	Pirellulales	Pirellulaceae	uncultured
Planctomycetota	Planctomycetes	Planctomycetales	Gimesiaceae	uncultured
Planctomycetota	Planctomycetes	Planctomycetales	Rubinisphaeraceae	Fuerstia
Planctomycetota	Planctomycetes	Planctomycetales	Rubinisphaeraceae	Planctomicrobium
Planctomycetota	Planctomycetes	Planctomycetales	Rubinisphaeraceae	Rubinisphaera
Planctomycetota	Planctomycetes	Planctomycetales	Rubinisphaeraceae	uncultured
Planctomycetota	SGST604
Planctomycetota	vadinHA49
Proteobacteria	Alphaproteobacteria	Acetobacterales	Acetobacteraceae	Roseomonas
Proteobacteria	Alphaproteobacteria	Alphaproteobacteria Incertae Sedis	Unknown Family
Proteobacteria	Alphaproteobacteria	Alphaproteobacteria Incertae Sedis	Unknown Family	Acuticoccus
Proteobacteria	Alphaproteobacteria	AT-s3-44
Proteobacteria	Alphaproteobacteria	Caedibacterales	Caedibacteraceae	uncultured
Proteobacteria	Alphaproteobacteria	Caulobacterales	Caulobacteraceae	Asticcacaulis
Proteobacteria	Alphaproteobacteria	Caulobacterales	Caulobacteraceae	Brevundimonas
Proteobacteria	Alphaproteobacteria	Caulobacterales	Caulobacteraceae	Caulobacter
Proteobacteria	Alphaproteobacteria	Caulobacterales	Hyphomonadaceae	Hellea
Proteobacteria	Alphaproteobacteria	Caulobacterales	Hyphomonadaceae	Hirschia
Proteobacteria	Alphaproteobacteria	Caulobacterales	Hyphomonadaceae	Hyphomonas
Proteobacteria	Alphaproteobacteria	Caulobacterales	Hyphomonadaceae	Maricaulis
Proteobacteria	Alphaproteobacteria	Caulobacterales	Hyphomonadaceae	Oceanicaulis
Proteobacteria	Alphaproteobacteria	Caulobacterales	Hyphomonadaceae	Ponticaulis
Proteobacteria	Alphaproteobacteria	Caulobacterales	Hyphomonadaceae	Robiginitomaculum
Proteobacteria	Alphaproteobacteria	Caulobacterales	Hyphomonadaceae	uncultured
Proteobacteria	Alphaproteobacteria	Caulobacterales	Parvularculaceae	Marinicaulis
Proteobacteria	Alphaproteobacteria	Caulobacterales	Parvularculaceae	Parvularcula
Proteobacteria	Alphaproteobacteria	Caulobacterales	Parvularculaceae	uncultured
Proteobacteria	Alphaproteobacteria	Defluviicoccales	uncultured
Proteobacteria	Alphaproteobacteria	Dongiales	Dongiaceae	Dongia
Proteobacteria	Alphaproteobacteria	Elsterales	Elsteraceae	uncultured
Proteobacteria	Alphaproteobacteria	Emcibacterales	Emcibacteraceae	Emcibacter
Proteobacteria	Alphaproteobacteria	Holosporales	Holosporaceae
Proteobacteria	Alphaproteobacteria	Holosporales	Holosporaceae	uncultured
Proteobacteria	Alphaproteobacteria	Kiloniellales	Kiloniellaceae	Limibacillus
Proteobacteria	Alphaproteobacteria	Kiloniellales	Kiloniellaceae	Tistlia
Proteobacteria	Alphaproteobacteria	Kiloniellales	Kiloniellaceae	uncultured
Proteobacteria	Alphaproteobacteria	Kordiimonadales	Iodidimonadaceae	Iodidimonas
Proteobacteria	Alphaproteobacteria	Kordiimonadales	Kordiimonadaceae	Kordiimonas
Proteobacteria	Alphaproteobacteria	Kordiimonadales	Temperatibacteraceae	Temperatibacter
Proteobacteria	Alphaproteobacteria	Micavibrionales	Micavibrionaceae	uncultured
Proteobacteria	Alphaproteobacteria	Micavibrionales	uncultured
Proteobacteria	Alphaproteobacteria	NRL2
Proteobacteria	Alphaproteobacteria	Paracaedibacterales	Paracaedibacteraceae	uncultured
Proteobacteria	Alphaproteobacteria	Parvibaculales	Parvibaculaceae	Candidatus Phaeomarinobacter
Proteobacteria	Alphaproteobacteria	Parvibaculales	Parvibaculaceae	Parvibaculum
Proteobacteria	Alphaproteobacteria	Parvibaculales	Parvibaculaceae	Rhodoligotrophos
Proteobacteria	Alphaproteobacteria	Parvibaculales	Parvibaculaceae	uncultured
Proteobacteria	Alphaproteobacteria	Parvibaculales	PS1 clade
Proteobacteria	Alphaproteobacteria	Parvibaculales	uncultured
Proteobacteria	Alphaproteobacteria	Puniceispirillales	SAR116 clade
Proteobacteria	Alphaproteobacteria	Puniceispirillales	uncultured
Proteobacteria	Alphaproteobacteria	Reyranellales	Reyranellaceae	Reyranella
Proteobacteria	Alphaproteobacteria	Rhizobiales	Amb-16S-1323
Proteobacteria	Alphaproteobacteria	Rhizobiales	Beijerinckiaceae	Bosea
Proteobacteria	Alphaproteobacteria	Rhizobiales	Beijerinckiaceae	Chelatococcus
Proteobacteria	Alphaproteobacteria	Rhizobiales	Beijerinckiaceae	Methylobacterium-Methylorubrum
Proteobacteria	Alphaproteobacteria	Rhizobiales	Beijerinckiaceae	Salinarimonas
Proteobacteria	Alphaproteobacteria	Rhizobiales	Beijerinckiaceae	uncultured
Proteobacteria	Alphaproteobacteria	Rhizobiales	C2U
Proteobacteria	Alphaproteobacteria	Rhizobiales	D05-2
Proteobacteria	Alphaproteobacteria	Rhizobiales	Devosiaceae	Devosia
Proteobacteria	Alphaproteobacteria	Rhizobiales	Devosiaceae	Maritalea
Proteobacteria	Alphaproteobacteria	Rhizobiales	Devosiaceae	Pelagibacterium
Proteobacteria	Alphaproteobacteria	Rhizobiales	Hyphomicrobiaceae	Filomicrobium
Proteobacteria	Alphaproteobacteria	Rhizobiales	Hyphomicrobiaceae	uncultured
Proteobacteria	Alphaproteobacteria	Rhizobiales	Labraceae	Labrys
Proteobacteria	Alphaproteobacteria	Rhizobiales	Methyloligellaceae	uncultured
Proteobacteria	Alphaproteobacteria	Rhizobiales	Rhizobiaceae	Ahrensia
Proteobacteria	Alphaproteobacteria	Rhizobiales	Rhizobiaceae	Allorhizobium-Neorhizobium-Pararhizobium-Rhizobium
Proteobacteria	Alphaproteobacteria	Rhizobiales	Rhizobiaceae	Cohaesibacter
Proteobacteria	Alphaproteobacteria	Rhizobiales	Rhizobiaceae	Lentilitoribacter
Proteobacteria	Alphaproteobacteria	Rhizobiales	Rhizobiaceae	Mesorhizobium
Proteobacteria	Alphaproteobacteria	Rhizobiales	Rhizobiaceae	Pseudahrensia
Proteobacteria	Alphaproteobacteria	Rhizobiales	Rhizobiaceae	uncultured
Proteobacteria	Alphaproteobacteria	Rhizobiales	Rhizobiales Incertae Sedis	Anderseniella
Proteobacteria	Alphaproteobacteria	Rhizobiales	Rhizobiales Incertae Sedis	uncultured
Proteobacteria	Alphaproteobacteria	Rhizobiales	Rhodomicrobiaceae	Rhodomicrobium
Proteobacteria	Alphaproteobacteria	Rhizobiales	Stappiaceae
Proteobacteria	Alphaproteobacteria	Rhizobiales	Stappiaceae	Labrenzia
Proteobacteria	Alphaproteobacteria	Rhizobiales	Stappiaceae	Nesiotobacter
Proteobacteria	Alphaproteobacteria	Rhizobiales	Stappiaceae	Pseudovibrio
Proteobacteria	Alphaproteobacteria	Rhizobiales	uncultured
Proteobacteria	Alphaproteobacteria	Rhodobacterales	Rhodobacteraceae
Proteobacteria	Alphaproteobacteria	Rhodobacterales	Rhodobacteraceae	Albimonas
Proteobacteria	Alphaproteobacteria	Rhodobacterales	Rhodobacteraceae	Amaricoccus
Proteobacteria	Alphaproteobacteria	Rhodobacterales	Rhodobacteraceae	Amylibacter
Proteobacteria	Alphaproteobacteria	Rhodobacterales	Rhodobacteraceae	Ascidiaceihabitans
Proteobacteria	Alphaproteobacteria	Rhodobacterales	Rhodobacteraceae	Cognatishimia
Proteobacteria	Alphaproteobacteria	Rhodobacterales	Rhodobacteraceae	Cognatiyoonia
Proteobacteria	Alphaproteobacteria	Rhodobacterales	Rhodobacteraceae	Confluentimicrobium
Proteobacteria	Alphaproteobacteria	Rhodobacterales	Rhodobacteraceae	Dinoroseobacter
Proteobacteria	Alphaproteobacteria	Rhodobacterales	Rhodobacteraceae	Donghicola
Proteobacteria	Alphaproteobacteria	Rhodobacterales	Rhodobacteraceae	Epibacterium
Proteobacteria	Alphaproteobacteria	Rhodobacterales	Rhodobacteraceae	HIMB11
Proteobacteria	Alphaproteobacteria	Rhodobacterales	Rhodobacteraceae	Jannaschia
Proteobacteria	Alphaproteobacteria	Rhodobacterales	Rhodobacteraceae	Limibaculum
Proteobacteria	Alphaproteobacteria	Rhodobacterales	Rhodobacteraceae	Octadecabacter
Proteobacteria	Alphaproteobacteria	Rhodobacterales	Rhodobacteraceae	Palleronia-Pseudomaribius
Proteobacteria	Alphaproteobacteria	Rhodobacterales	Rhodobacteraceae	Paracoccus
Proteobacteria	Alphaproteobacteria	Rhodobacterales	Rhodobacteraceae	Pelagibaca
Proteobacteria	Alphaproteobacteria	Rhodobacterales	Rhodobacteraceae	Planktomarina
Proteobacteria	Alphaproteobacteria	Rhodobacterales	Rhodobacteraceae	Planktotalea
Proteobacteria	Alphaproteobacteria	Rhodobacterales	Rhodobacteraceae	Pseudorhodobacter
Proteobacteria	Alphaproteobacteria	Rhodobacterales	Rhodobacteraceae	Pseudoruegeria
Proteobacteria	Alphaproteobacteria	Rhodobacterales	Rhodobacteraceae	Rhodobacter
Proteobacteria	Alphaproteobacteria	Rhodobacterales	Rhodobacteraceae	Roseobacter clade CHAB-I-5 lineage
Proteobacteria	Alphaproteobacteria	Rhodobacterales	Rhodobacteraceae	Roseobacter clade NAC11-7 lineage
Proteobacteria	Alphaproteobacteria	Rhodobacterales	Rhodobacteraceae	Roseobacter
Proteobacteria	Alphaproteobacteria	Rhodobacterales	Rhodobacteraceae	Roseovarius
Proteobacteria	Alphaproteobacteria	Rhodobacterales	Rhodobacteraceae	Rubellimicrobium
Proteobacteria	Alphaproteobacteria	Rhodobacterales	Rhodobacteraceae	Rubribacterium
Proteobacteria	Alphaproteobacteria	Rhodobacterales	Rhodobacteraceae	Ruegeria
Proteobacteria	Alphaproteobacteria	Rhodobacterales	Rhodobacteraceae	Shimia
Proteobacteria	Alphaproteobacteria	Rhodobacterales	Rhodobacteraceae	Silicimonas
Proteobacteria	Alphaproteobacteria	Rhodobacterales	Rhodobacteraceae	Sulfitobacter
Proteobacteria	Alphaproteobacteria	Rhodobacterales	Rhodobacteraceae	Tateyamaria
Proteobacteria	Alphaproteobacteria	Rhodobacterales	Rhodobacteraceae	Thalassobius
Proteobacteria	Alphaproteobacteria	Rhodobacterales	Rhodobacteraceae	Tropicimonas
Proteobacteria	Alphaproteobacteria	Rhodobacterales	Rhodobacteraceae	uncultured
Proteobacteria	Alphaproteobacteria	Rhodobacterales	Rhodobacteraceae	Yangia
Proteobacteria	Alphaproteobacteria	Rhodobacterales	Rhodobacteraceae	Yoonia-Loktanella
Proteobacteria	Alphaproteobacteria	Rhodospirillales	AEGEAN-169 marine group
Proteobacteria	Alphaproteobacteria	Rhodospirillales	Magnetospiraceae
Proteobacteria	Alphaproteobacteria	Rhodospirillales	Magnetospiraceae	Magnetovibrio
Proteobacteria	Alphaproteobacteria	Rhodospirillales	Magnetospiraceae	uncultured
Proteobacteria	Alphaproteobacteria	Rhodospirillales	Rhodospirillaceae	BRH-c57
Proteobacteria	Alphaproteobacteria	Rhodospirillales	Rhodospirillaceae	Candidatus Riegeria
Proteobacteria	Alphaproteobacteria	Rhodospirillales	Rhodospirillaceae	Insolitispirillum
Proteobacteria	Alphaproteobacteria	Rhodospirillales	Rhodospirillaceae	Novispirillum
Proteobacteria	Alphaproteobacteria	Rhodospirillales	Rhodospirillaceae	Roseospira
Proteobacteria	Alphaproteobacteria	Rhodospirillales	Rhodospirillaceae	Roseospirillum
Proteobacteria	Alphaproteobacteria	Rhodospirillales	Rhodospirillaceae	uncultured
Proteobacteria	Alphaproteobacteria	Rhodospirillales	Terasakiellaceae	Aestuariispira
Proteobacteria	Alphaproteobacteria	Rhodospirillales	Terasakiellaceae	Terasakiella
Proteobacteria	Alphaproteobacteria	Rhodospirillales	Terasakiellaceae	uncultured
Proteobacteria	Alphaproteobacteria	Rhodospirillales	uncultured
Proteobacteria	Alphaproteobacteria	Rickettsiales	AB1
Proteobacteria	Alphaproteobacteria	Rickettsiales	Fokiniaceae	uncultured
Proteobacteria	Alphaproteobacteria	Rickettsiales	Midichloriaceae	Candidatus Midichloria
Proteobacteria	Alphaproteobacteria	Rickettsiales	Mitochondria
Proteobacteria	Alphaproteobacteria	Rickettsiales	Rickettsiaceae
Proteobacteria	Alphaproteobacteria	Rickettsiales	Rickettsiaceae	Candidatus Cryptoprodotis
Proteobacteria	Alphaproteobacteria	Rickettsiales	Rickettsiaceae	Candidatus Megaira
Proteobacteria	Alphaproteobacteria	Rickettsiales	Rickettsiaceae	uncultured
Proteobacteria	Alphaproteobacteria	Rickettsiales	S25-593
Proteobacteria	Alphaproteobacteria	Rickettsiales	SM2D12
Proteobacteria	Alphaproteobacteria	SAR11 clade	Clade I	Clade Ia
Proteobacteria	Alphaproteobacteria	SAR11 clade	Clade I	Clade Ib
Proteobacteria	Alphaproteobacteria	SAR11 clade	Clade I	uncultured
Proteobacteria	Alphaproteobacteria	SAR11 clade	Clade II
Proteobacteria	Alphaproteobacteria	SAR11 clade	Clade III
Proteobacteria	Alphaproteobacteria	SAR11 clade	Clade IV
Proteobacteria	Alphaproteobacteria	SAR11 clade	uncultured
Proteobacteria	Alphaproteobacteria	Sphingomonadales	Sphingomonadaceae	Altererythrobacter
Proteobacteria	Alphaproteobacteria	Sphingomonadales	Sphingomonadaceae	Ellin6055
Proteobacteria	Alphaproteobacteria	Sphingomonadales	Sphingomonadaceae	Erythrobacter
Proteobacteria	Alphaproteobacteria	Sphingomonadales	Sphingomonadaceae	Novosphingobium
Proteobacteria	Alphaproteobacteria	Sphingomonadales	Sphingomonadaceae	Sphingobium
Proteobacteria	Alphaproteobacteria	Sphingomonadales	Sphingomonadaceae	Sphingomonas
Proteobacteria	Alphaproteobacteria	Sphingomonadales	Sphingomonadaceae	uncultured
Proteobacteria	Alphaproteobacteria	Thalassobaculales	uncultured
Proteobacteria	Alphaproteobacteria	Tistrellales	Geminicoccaceae	Candidatus Alysiosphaera
Proteobacteria	Alphaproteobacteria	uncultured
Proteobacteria	Gammaproteobacteria	Acidiferrobacterales	Acidiferrobacteraceae	uncultured
Proteobacteria	Gammaproteobacteria	Acidithiobacillales	Acidithiobacillaceae	KCM-B-112
Proteobacteria	Gammaproteobacteria	Arenicellales	Arenicellaceae	uncultured
Proteobacteria	Gammaproteobacteria	B2M28
Proteobacteria	Gammaproteobacteria	BD72BR169
Proteobacteria	Gammaproteobacteria	Beggiatoales	Beggiatoaceae	Thioflexothrix
Proteobacteria	Gammaproteobacteria	Burkholderiales	Alcaligenaceae	GKS98 freshwater group
Proteobacteria	Gammaproteobacteria	Burkholderiales	Burkholderiaceae	Cupriavidus
Proteobacteria	Gammaproteobacteria	Burkholderiales	Burkholderiaceae	Ralstonia
Proteobacteria	Gammaproteobacteria	Burkholderiales	Comamonadaceae	Limnohabitans
Proteobacteria	Gammaproteobacteria	Burkholderiales	Comamonadaceae	Polaromonas
Proteobacteria	Gammaproteobacteria	Burkholderiales	Comamonadaceae	uncultured
Proteobacteria	Gammaproteobacteria	Burkholderiales	Comamonadaceae	Variovorax
Proteobacteria	Gammaproteobacteria	Burkholderiales	MWH-UniP1 aquatic group
Proteobacteria	Gammaproteobacteria	Burkholderiales	Neisseriaceae	uncultured
Proteobacteria	Gammaproteobacteria	Cardiobacteriales	Wohlfahrtiimonadaceae	Ignatzschineria
Proteobacteria	Gammaproteobacteria	CHAB-XI-27
Proteobacteria	Gammaproteobacteria	Chromatiales	Chromatiaceae	Candidatus Thiobios
Proteobacteria	Gammaproteobacteria	Chromatiales	Chromatiaceae	Thiohalocapsa
Proteobacteria	Gammaproteobacteria	Chromatiales	Chromatiaceae	uncultured
Proteobacteria	Gammaproteobacteria	Chromatiales	Sedimenticolaceae	Sedimenticola
Proteobacteria	Gammaproteobacteria	Chromatiales	Sedimenticolaceae	uncultured
Proteobacteria	Gammaproteobacteria	Coxiellales	Coxiellaceae	Coxiella
Proteobacteria	Gammaproteobacteria	Diplorickettsiales	Diplorickettsiaceae	Aquicella
Proteobacteria	Gammaproteobacteria	Diplorickettsiales	Diplorickettsiaceae	uncultured
Proteobacteria	Gammaproteobacteria	EC3
Proteobacteria	Gammaproteobacteria	Ectothiorhodospirales	Acidihalobacteraceae	Acidihalobacter
Proteobacteria	Gammaproteobacteria	Ectothiorhodospirales	Ectothiorhodospiraceae	Thiogranum
Proteobacteria	Gammaproteobacteria	Ectothiorhodospirales	Ectothiorhodospiraceae	uncultured
Proteobacteria	Gammaproteobacteria	Ectothiorhodospirales	Thioalkalispiraceae	Thiohalophilus
Proteobacteria	Gammaproteobacteria	Enterobacterales	Alteromonadaceae	Aestuariibacter
Proteobacteria	Gammaproteobacteria	Enterobacterales	Alteromonadaceae	Alishewanella
Proteobacteria	Gammaproteobacteria	Enterobacterales	Alteromonadaceae	Alteromonas
Proteobacteria	Gammaproteobacteria	Enterobacterales	Alteromonadaceae	Catenovulum
Proteobacteria	Gammaproteobacteria	Enterobacterales	Alteromonadaceae	Rheinheimera
Proteobacteria	Gammaproteobacteria	Enterobacterales	Alteromonadaceae	uncultured
Proteobacteria	Gammaproteobacteria	Enterobacterales	Colwelliaceae	Colwellia
Proteobacteria	Gammaproteobacteria	Enterobacterales	Colwelliaceae	Thalassotalea
Proteobacteria	Gammaproteobacteria	Enterobacterales	Enterobacterales Incertae Sedis	Alkalimonas
Proteobacteria	Gammaproteobacteria	Enterobacterales	Erwiniaceae	Pantoea
Proteobacteria	Gammaproteobacteria	Enterobacterales	Idiomarinaceae	Idiomarina
Proteobacteria	Gammaproteobacteria	Enterobacterales	Kangiellaceae	Kangiella
Proteobacteria	Gammaproteobacteria	Enterobacterales	Moritellaceae	uncultured
Proteobacteria	Gammaproteobacteria	Enterobacterales	Pseudoalteromonadaceae	Algicola
Proteobacteria	Gammaproteobacteria	Enterobacterales	Pseudoalteromonadaceae	Pseudoalteromonas
Proteobacteria	Gammaproteobacteria	Enterobacterales	Psychromonadaceae	Agarivorans
Proteobacteria	Gammaproteobacteria	Enterobacterales	Psychromonadaceae	Psychromonas
Proteobacteria	Gammaproteobacteria	Enterobacterales	Shewanellaceae	Ferrimonas
Proteobacteria	Gammaproteobacteria	Enterobacterales	Shewanellaceae	Shewanella
Proteobacteria	Gammaproteobacteria	Enterobacterales	Thorselliaceae	Thorsellia
Proteobacteria	Gammaproteobacteria	Enterobacterales	Vibrionaceae	Aliivibrio
Proteobacteria	Gammaproteobacteria	Enterobacterales	Vibrionaceae	Enterovibrio
Proteobacteria	Gammaproteobacteria	Enterobacterales	Vibrionaceae	Grimontia
Proteobacteria	Gammaproteobacteria	Enterobacterales	Vibrionaceae	Photobacterium
Proteobacteria	Gammaproteobacteria	Enterobacterales	Vibrionaceae	Thaumasiovibrio
Proteobacteria	Gammaproteobacteria	Enterobacterales	Vibrionaceae	Vibrio
Proteobacteria	Gammaproteobacteria	EV818SWSAP88
Proteobacteria	Gammaproteobacteria	F9P41300-M23
Proteobacteria	Gammaproteobacteria	Francisellales	Francisellaceae	Francisella
Proteobacteria	Gammaproteobacteria	Francisellales	Francisellaceae	uncultured
Proteobacteria	Gammaproteobacteria	Francisellales	Francisellaceae	[Caedibacter] taeniospiralis group
Proteobacteria	Gammaproteobacteria	Gammaproteobacteria Incertae Sedis	Unknown Family
Proteobacteria	Gammaproteobacteria	Gammaproteobacteria Incertae Sedis	Unknown Family	Candidatus Berkiella
Proteobacteria	Gammaproteobacteria	Gammaproteobacteria Incertae Sedis	Unknown Family	Candidatus Ovatusbacter
Proteobacteria	Gammaproteobacteria	Gammaproteobacteria Incertae Sedis	Unknown Family	Endothiovibrio
Proteobacteria	Gammaproteobacteria	Gammaproteobacteria Incertae Sedis	Unknown Family	uncultured
Proteobacteria	Gammaproteobacteria	GB102
Proteobacteria	Gammaproteobacteria	Granulosicoccales	Granulosicoccaceae	Granulosicoccus
Proteobacteria	Gammaproteobacteria	Halothiobacillales	Halothiobacillaceae	Thiovirga
Proteobacteria	Gammaproteobacteria	Halothiobacillales	Thioalkalibacteraceae	Guyparkeria
Proteobacteria	Gammaproteobacteria	I3A
Proteobacteria	Gammaproteobacteria	Legionellales	Legionellaceae
Proteobacteria	Gammaproteobacteria	Legionellales	Legionellaceae	Legionella
Proteobacteria	Gammaproteobacteria	Legionellales	Legionellaceae	uncultured
Proteobacteria	Gammaproteobacteria	MBMPE27
Proteobacteria	Gammaproteobacteria	MD2904-B13
Proteobacteria	Gammaproteobacteria	Methylococcales	Methylococcaceae
Proteobacteria	Gammaproteobacteria	Nitrosococcales	Methylophagaceae	Methylophaga
Proteobacteria	Gammaproteobacteria	P0X4b2H11
Proteobacteria	Gammaproteobacteria	Piscirickettsiales	Piscirickettsiaceae	Candidatus Endoecteinascidia
Proteobacteria	Gammaproteobacteria	pItb-vmat-80
Proteobacteria	Gammaproteobacteria	Pseudomonadales	Alcanivoracaceae1	Alcanivorax
Proteobacteria	Gammaproteobacteria	Pseudomonadales	Cellvibrionaceae	Aestuariicella
Proteobacteria	Gammaproteobacteria	Pseudomonadales	Cellvibrionaceae	Agaribacterium
Proteobacteria	Gammaproteobacteria	Pseudomonadales	Cellvibrionaceae	Cellvibrio
Proteobacteria	Gammaproteobacteria	Pseudomonadales	Cellvibrionaceae	Halioxenophilus
Proteobacteria	Gammaproteobacteria	Pseudomonadales	Cellvibrionaceae	Maricurvus
Proteobacteria	Gammaproteobacteria	Pseudomonadales	Cellvibrionaceae	Teredinibacter
Proteobacteria	Gammaproteobacteria	Pseudomonadales	Cellvibrionaceae	uncultured
Proteobacteria	Gammaproteobacteria	Pseudomonadales	Endozoicomonadaceae	Endozoicomonas
Proteobacteria	Gammaproteobacteria	Pseudomonadales	Halieaceae	Luminiphilus
Proteobacteria	Gammaproteobacteria	Pseudomonadales	Halieaceae	OM60(NOR5) clade
Proteobacteria	Gammaproteobacteria	Pseudomonadales	Halomonadaceae	Halomonas
Proteobacteria	Gammaproteobacteria	Pseudomonadales	Halomonadaceae	Salinicola
Proteobacteria	Gammaproteobacteria	Pseudomonadales	KI89A clade
Proteobacteria	Gammaproteobacteria	Pseudomonadales	Litoricolaceae	Litoricola
Proteobacteria	Gammaproteobacteria	Pseudomonadales	Marinobacteraceae	Marinobacter
Proteobacteria	Gammaproteobacteria	Pseudomonadales	Marinomonadaceae	Marinomonas
Proteobacteria	Gammaproteobacteria	Pseudomonadales	Microbulbiferaceae	Microbulbifer
Proteobacteria	Gammaproteobacteria	Pseudomonadales	Moraxellaceae	Acinetobacter
Proteobacteria	Gammaproteobacteria	Pseudomonadales	Moraxellaceae	Enhydrobacter
Proteobacteria	Gammaproteobacteria	Pseudomonadales	Moraxellaceae	Psychrobacter
Proteobacteria	Gammaproteobacteria	Pseudomonadales	Moraxellaceae	uncultured
Proteobacteria	Gammaproteobacteria	Pseudomonadales	Nitrincolaceae	Marinobacterium
Proteobacteria	Gammaproteobacteria	Pseudomonadales	Nitrincolaceae	Neptuniibacter
Proteobacteria	Gammaproteobacteria	Pseudomonadales	Nitrincolaceae	Neptunomonas
Proteobacteria	Gammaproteobacteria	Pseudomonadales	Oleiphilaceae	Oleiphilus
Proteobacteria	Gammaproteobacteria	Pseudomonadales	OM182 clade
Proteobacteria	Gammaproteobacteria	Pseudomonadales	Porticoccaceae	C1-B045
Proteobacteria	Gammaproteobacteria	Pseudomonadales	Porticoccaceae	SAR92 clade
Proteobacteria	Gammaproteobacteria	Pseudomonadales	Pseudohongiellaceae	Pseudohongiella
Proteobacteria	Gammaproteobacteria	Pseudomonadales	Pseudomonadaceae	Pseudomonas
Proteobacteria	Gammaproteobacteria	Pseudomonadales	Saccharospirillaceae	Oceaniserpentilla
Proteobacteria	Gammaproteobacteria	Pseudomonadales	Saccharospirillaceae	Reinekea
Proteobacteria	Gammaproteobacteria	Pseudomonadales	Saccharospirillaceae	uncultured
Proteobacteria	Gammaproteobacteria	Pseudomonadales	SAR86 clade
Proteobacteria	Gammaproteobacteria	Pseudomonadales	Thioglobaceae	SUP05 cluster
Proteobacteria	Gammaproteobacteria	SS1-B-04-55
Proteobacteria	Gammaproteobacteria	Steroidobacterales	Woeseiaceae	Woeseia
Proteobacteria	Gammaproteobacteria	SZB50
Proteobacteria	Gammaproteobacteria	Thiomicrospirales	Thiomicrospiraceae	endosymbionts
Proteobacteria	Gammaproteobacteria	Thiomicrospirales	Thiomicrospiraceae	Galenea
Proteobacteria	Gammaproteobacteria	Thiomicrospirales	Thiomicrospiraceae	Hydrogenovibrio
Proteobacteria	Gammaproteobacteria	Thiomicrospirales	Thiomicrospiraceae	Thioalkalimicrobium
Proteobacteria	Gammaproteobacteria	Thiomicrospirales	Thiomicrospiraceae	Thiomicrorhabdus
Proteobacteria	Gammaproteobacteria	Thiomicrospirales	Thiomicrospiraceae	Thiomicrospira
Proteobacteria	Gammaproteobacteria	Thiotrichales	Thiotrichaceae	Cocleimonas
Proteobacteria	Gammaproteobacteria	Thiotrichales	Thiotrichaceae	uncultured
Proteobacteria	Gammaproteobacteria	UBA10353 marine group
Proteobacteria	Gammaproteobacteria	uncultured
Proteobacteria	Gammaproteobacteria	Xanthomonadales	Xanthomonadaceae	Stenotrophomonas
Proteobacteria	Magnetococcia	Magnetococcales	Magnetococcaceae	Magnetococcus
SAR324 clade(Marine group B)
Spirochaetota	Brachyspirae	Brachyspirales	LH041
Spirochaetota	Brevinematia	Brevinematales	Brevinemataceae	Brevinema
Spirochaetota	Spirochaetia	Spirochaetales	Spirochaetaceae	GWE2-31-10
Spirochaetota	Spirochaetia	Spirochaetales	Spirochaetaceae	Salinispira
Spirochaetota	Spirochaetia	Spirochaetales	Spirochaetaceae	Sediminispirochaeta
Spirochaetota	Spirochaetia	Spirochaetales	Spirochaetaceae	Spirochaeta 2
Spirochaetota	Spirochaetia	Spirochaetales	Spirochaetaceae	Spirochaeta
Spirochaetota	Spirochaetia	Spirochaetales	Spirochaetaceae	uncultured
Spirochaetota	V2072-189E03
Sva0485
TA06
Thermotogota	Thermotogae	Mesoaciditogales	Mesoaciditogaceae	Mesoaciditoga
Thermotogota	Thermotogae	Petrotogales	Petrotogaceae	Geotoga
Thermotogota	Thermotogae	Petrotogales	Petrotogaceae	Marinitoga
uncultured
Verrucomicrobiota	Chlamydiae	Chlamydiales
Verrucomicrobiota	Chlamydiae	Chlamydiales	Chlamydiaceae
Verrucomicrobiota	Chlamydiae	Chlamydiales	Chlamydiaceae	Chlamydia
Verrucomicrobiota	Chlamydiae	Chlamydiales	Chlamydiaceae	uncultured
Verrucomicrobiota	Chlamydiae	Chlamydiales	Criblamydiaceae
Verrucomicrobiota	Chlamydiae	Chlamydiales	cvE6
Verrucomicrobiota	Chlamydiae	Chlamydiales	Parachlamydiaceae
Verrucomicrobiota	Chlamydiae	Chlamydiales	Parachlamydiaceae	Candidatus Metachlamydia
Verrucomicrobiota	Chlamydiae	Chlamydiales	Parachlamydiaceae	Candidatus Protochlamydia
Verrucomicrobiota	Chlamydiae	Chlamydiales	Parachlamydiaceae	Neochlamydia
Verrucomicrobiota	Chlamydiae	Chlamydiales	Parachlamydiaceae	uncultured
Verrucomicrobiota	Chlamydiae	Chlamydiales	Simkaniaceae
Verrucomicrobiota	Chlamydiae	Chlamydiales	Simkaniaceae	Candidatus Fritschea
Verrucomicrobiota	Chlamydiae	Chlamydiales	Simkaniaceae	Ga0074140
Verrucomicrobiota	Chlamydiae	Chlamydiales	Simkaniaceae	Simkania
Verrucomicrobiota	Chlamydiae	Chlamydiales	Simkaniaceae	uncultured
Verrucomicrobiota	Chlamydiae	Chlamydiales	Waddliaceae	Waddlia
Verrucomicrobiota	Kiritimatiellae	Kiritimatiellales	Kiritimatiellaceae	MSBL3
Verrucomicrobiota	Kiritimatiellae	Kiritimatiellales	Kiritimatiellaceae	R76-B128
Verrucomicrobiota	Kiritimatiellae	Kiritimatiellales	Kiritimatiellaceae	uncultured
Verrucomicrobiota	Kiritimatiellae	WCHB1-41
Verrucomicrobiota	Lentisphaeria	Lentisphaerales	Lentisphaeraceae	Lentisphaera
Verrucomicrobiota	Lentisphaeria	Oligosphaerales	Lenti-02
Verrucomicrobiota	Lentisphaeria	P.palmC41
Verrucomicrobiota	Lentisphaeria	SS1-B-02-17
Verrucomicrobiota	Lentisphaeria	Victivallales
Verrucomicrobiota	Lentisphaeria	Victivallales	BD2-3
Verrucomicrobiota	Lentisphaeria	Victivallales	PRD18C08
Verrucomicrobiota	Lentisphaeria	Victivallales	SBZC-4624
Verrucomicrobiota	Omnitrophia	Omnitrophales
Verrucomicrobiota	Omnitrophia	Omnitrophales	koll11
Verrucomicrobiota	Omnitrophia	Omnitrophales	Omnitrophaceae	Candidatus Omnitrophus
Verrucomicrobiota	Verrucomicrobiae	Chthoniobacterales	Chthoniobacteraceae	Chthoniobacter
Verrucomicrobiota	Verrucomicrobiae	Chthoniobacterales	Terrimicrobiaceae	FukuN18 freshwater group
Verrucomicrobiota	Verrucomicrobiae	Chthoniobacterales	Terrimicrobiaceae	Terrimicrobium
Verrucomicrobiota	Verrucomicrobiae	Methylacidiphilales	Methylacidiphilaceae	uncultured
Verrucomicrobiota	Verrucomicrobiae	Opitutales	Opitutaceae	Diplosphaera
Verrucomicrobiota	Verrucomicrobiae	Opitutales	Opitutaceae	IMCC26134
Verrucomicrobiota	Verrucomicrobiae	Opitutales	Opitutaceae	Opitutus
Verrucomicrobiota	Verrucomicrobiae	Opitutales	Puniceicoccaceae	Cerasicoccus
Verrucomicrobiota	Verrucomicrobiae	Opitutales	Puniceicoccaceae	Coraliomargarita
Verrucomicrobiota	Verrucomicrobiae	Opitutales	Puniceicoccaceae	Lentimonas
Verrucomicrobiota	Verrucomicrobiae	Opitutales	Puniceicoccaceae	MB11C04 marine group
Verrucomicrobiota	Verrucomicrobiae	Opitutales	Puniceicoccaceae	Pelagicoccus
Verrucomicrobiota	Verrucomicrobiae	Opitutales	Puniceicoccaceae	Puniceicoccus
Verrucomicrobiota	Verrucomicrobiae	Opitutales	Puniceicoccaceae	Verruc-01
Verrucomicrobiota	Verrucomicrobiae	Pedosphaerales	Pedosphaeraceae	SCGC AAA164-E04
Verrucomicrobiota	Verrucomicrobiae	Pedosphaerales	Pedosphaeraceae	SH3-11
Verrucomicrobiota	Verrucomicrobiae	Verrucomicrobiales	DEV007
Verrucomicrobiota	Verrucomicrobiae	Verrucomicrobiales	Rubritaleaceae	Luteolibacter
Verrucomicrobiota	Verrucomicrobiae	Verrucomicrobiales	Rubritaleaceae	Roseibacillus
Verrucomicrobiota	Verrucomicrobiae	Verrucomicrobiales	Rubritaleaceae	Rubritalea
Amorphea	Obazoa	Opisthokonta	Holozoa	Choanozoa	Metazoa	Animalia	BCP clade	Bilateria	Protostomia	Lophotrochozoa	Platyhelminthes	Rhabditophora	Rhabdocoela	Kalyptorhynchia
SAR	Alveolata	Ciliophora	Intramacronucleata	Conthreep	Oligohymenophorea	Peritrichia	Vorticella
