# Supplementary material for: Kolteria novifilia, a novel planctomycetotal strain from the volcanic habitat of Panarea divides by unusual lateral budding
Source: J Bacteriol. 2025 Jun 24;207(7):e00337-24. doi: 10.1128/jb.00337-24 (PMC12288469; doi:10.1128/jb.00337-24)
Supplement: Table S2 — Species assignment for unique sequences belonging to the phylum Planctomycetota. [file jb.00337-24-s0004.xlsx]

## Sheet: Table S2
Table S2. Species assignment for unique sequences belonging to the phylum Planctomycetota
Class	Order	Family	Genus	Number of unique sequences
Planctomycetia	Pirellulales	Pirellulaceae	Stieleria	15
Planctomycetia	Pirellulales	Pirellulaceae	Roseimaritima	1
Planctomycetia	Pirellulales	Pirellulaceae	Lignipirellula	14
Planctomycetia	Pirellulales	Lacipirellulaceae	Botrimarina	12
Planctomycetia	Pirellulales	Lacipirellulaceae	Posidoniimonas	10
Planctomycetia	Pirellulales	Lacipirellulaceae	Bythopirellula	5
Planctomycetia	Pirellulales	Lacipirellulaceae	Aeoliella	2
Planctomycetia	Pirellulales	Lacipirellulaceae	Adhaeretor	2
Planctomycetia	Pirellulales	Pirellulaceae	Mariniblastus	19
Planctomycetia	Pirellulales	Pirellulaceae	Blastopirellula	1
Planctomycetia	Pirellulales	Thermoguttaceae	--	6
Planctomycetia	Planctomycetales	Planctomycetaceae	Fuerstiella	10
Planctomycetia	Planctomycetales	Planctomycetaceae	Calycomorphotria	3
Planctomycetia	Planctomycetales	Planctomycetaceae	Gimesia	2
Planctomycetia	Planctomycetales	Planctomycetaceae	Symmachiella	4
Planctomycetia	Planctomycetales	Planctomycetaceae	Rubinisphaera	6
Planctomycetia	Planctomycetales	Planctomycetaceae	Thalassoroseus	2
Planctomycetia	Planctomycetales	Planctomycetaceae	Alienimonas	7
Planctomycetia	Planctomycetales	Planctomycetaceae	Planctomicrobium	1
Planctomycetia	Planctomycetales	Planctomycetaceae	Maioricimonas	4
Planctomycetia	Planctomycetales	Planctomycetaceae	Caulifigura	1
Planctomycetia	Planctomycetales	Planctomycetaceae	Planctopirus	2
Planctomycetia	Gemmatales	Gemmataceae	Thermogemmata	1
Planctomycetia	Kolteriales	Kolteriaceae	Kolteria	1
Phycisphaerae	Phycisphaerales	Phycisphaeraceae	Poriferisphaera	1
Phycisphaerae	Phycisphaerales	Phycisphaeraceae	Phycisphaera	3
Phycisphaerae	Phycisphaerales	Phycisphaeraceae	Algisphaera	1
Phycisphaerae	Phycisphaerales	Phycisphaeraceae	Mucisphaera	3
Phycisphaerae	Sedimentisphaerales	Sedimentisphaeraceae	Limihaloglobus	1
Phycisphaerae	Sedimentisphaerales	Anaerohalosphaeraceae	Anaerohalosphera	1
"Saltatorellae"	"Saltatorellales"	"Saltatorellaceae" (OM190 lineage)	--	12
