# Supplementary material for: Kolteria novifilia, a novel planctomycetotal strain from the volcanic habitat of Panarea divides by unusual lateral budding
Source: J Bacteriol. 2025 Jun 24;207(7):e00337-24. doi: 10.1128/jb.00337-24 (PMC12288469; doi:10.1128/jb.00337-24)
Supplement: Table S5 — Core genome analysis based on the comparison of strain Pan216 with either non-budding-, budding- or all sequenced planctomycetes. [file jb.00337-24-s0005.xlsx]

## Sheet: Table S5
						Table S5. Core genome analysis based on the comparison of strain Pan216 with either non-budding-, budding- or all sequenced planctomycetes
						Locus tag	gene name	Domains (InterPro Scan)
non_bud (5 OGs)						non budding (5 orthologous groups)
Pan216_37410	4845004	4845666				Pan216_37410		S2P-M50_like_1
Pan216_15710	2046868	2047872				Pan216_15710		n.d.
Pan216_15760	2054278	2055051				Pan216_15760		Tetratricopeptide-like helical domain superfamily
Pan216_34210	4457420	4458226				Pan216_34210	thyX	Thymidylate synthase ThyX
Pan216_42060	5457697	5458302				Pan216_42060	cobO	ATP:cob(I)alamin adenosyltransferase CobA/CobO/ButR
bud (159 OGs)						budding (159 orthologous groups)
Pan216_05210	677157	677861				Pan216_05210		n.d.
Pan216_06110	788753	789352				Pan216_06110		NUDIX hydrolase-like domain superfamily
Pan216_06390	819481	820587				Pan216_06390		n.d.
Pan216_07090	923986	924582				Pan216_07090		n.d.
Pan216_07110	925819	926682				Pan216_07110		n.d.
Pan216_07120	926934	928061				Pan216_07120	degP_2	Peptidase S1C
Pan216_08180	1065789	1067120				Pan216_08180		n.d.
Pan216_14750	1930046	1930969				Pan216_14750	glxR	3-hydroxyisobutyrate dehydrogenase-related
Pan216_16470	2135492	2140504				Pan216_16470	uvrA_2	UvrABC system subunit A
Pan216_17600	2285897	2286661				Pan216_17600		Xylose isomerase-like superfamily
Pan216_17750	2305851	2307533				Pan216_17750	rsbU_2	PPM-type phosphatase domain superfamily
Pan216_18370	2392152	2392802				Pan216_18370		n.d.
Pan216_25000	3238585	3239046				Pan216_25000		RutC-like superfamily
Pan216_27510	3592985	3595066				Pan216_27510	fusA_2	Translation elongation factor EFG/EF2
Pan216_29220	3815179	3816042				Pan216_29220	smc_5	n.d.
Pan216_29850	3909864	3911993				Pan216_29850		Aerotolerance regulator, N-terminal, von Willebrand factor A-like domain superfamily
Pan216_31840	4127836	4129413				Pan216_31840		n.d.
Pan216_33460	4363611	4364291				Pan216_33460		n.d.
Pan216_33890	4424823	4425785				Pan216_33890		n.d.
Pan216_34170	4454283	4454528				Pan216_34170		n.d.
Pan216_34320	4473535	4473816				Pan216_34320	fdxA	7Fe ferredoxin
Pan216_37510	4857707	4858360				Pan216_37510		n.d.
Pan216_38120	4933025	4933357				Pan216_38120		Protein of unknown function DUF3467
Pan216_41400	5361064	5362926				Pan216_41400		Domain of unknown function DUF11 (extracellular matrix)
Pan216_44020	5705843	5706553				Pan216_44020		Alpha/Beta hydrolase fold
Pan216_44760	5799998	5801416				Pan216_44760	hemY	Protoporphyrinogen oxidase
Pan216_46070	5985362	5987608				Pan216_46070		Class I glutamine amidotransferase-like
Pan216_46220	6010448	6011854				Pan216_46220		Methane oxygenase PmoA
Pan216_49350	6399314	6400309				Pan216_49350		n.d.
Pan216_52460	6817642	6819105				Pan216_52460		Protein of unknown function DUF1501
Pan216_52780	6861756	6863135				Pan216_52780		n.d.
Pan216_53800	7015765	7016430				Pan216_53800		BON domain
Pan216_54680	7130719	7132167				Pan216_54680	namA	Aldolase-type TIM barrel
Pan216_58120	7586167	7587609				Pan216_58120		Pterin-binding domain
Pan216_01620	217491	218525				Pan216_01620	apbE_1	Flavin transferase ApbE
Pan216_03850	493172	494647				Pan216_03850	gfo_1	NAD(P)-binding domain superfamily
Pan216_04900	633519	634019				Pan216_04900		Biopolymer transport protein ExbD/TolR
Pan216_06030	776947	777117				Pan216_06030		Flp/Fap pilin component
Pan216_06370	818027	818542				Pan216_06370		6-pyruvoyl tetrahydropterin synthase/QueD family
Pan216_06530	839415	840764				Pan216_06530		Enolase-like, C-terminal domain superfamily
Pan216_10650	1369669	1370430				Pan216_10650	fabG_1	Short-chain dehydrogenase/reductase SDR
Pan216_15780	2057004	2057870				Pan216_15780		Fumarylacetoacetase-like, C-terminal domain superfamily
Pan216_17450	2262961	2263917				Pan216_17450	mch	Methenyltetrahydromethanopterin cyclohydrolase
Pan216_17500	2270153	2271082				Pan216_17500	lysX	Ribosomal S6 modification enzyme RimK/Lysine biosynthesis enzyme LysX
Pan216_17630	2292387	2293169				Pan216_17630		Winged helix-like DNA-binding domain superfamily
Pan216_17820	2313353	2314243				Pan216_17820	dhaA	Alpha/Beta hydrolase fold
Pan216_19630	2540945	2542882				Pan216_19630	resA_3	Tetratricopeptide-like helical domain superfamily
Pan216_19780	2563229	2563681				Pan216_19780		n.d.
Pan216_20260	2619848	2621545				Pan216_20260	fhcA	Formylmethanofuran dehydrogenase, subunit A
Pan216_20290	2623371	2623904				Pan216_20290	mshD_2	GNAT domain
Pan216_22850	2944001	2945380				Pan216_22850	gfo_4	NAD(P)-binding domain superfamily
Pan216_23230	2992977	2994767				Pan216_23230	macA_1	Outer membrane efflux protein
Pan216_33370	4346627	4347961				Pan216_33370		Protein of unknown function DUF1552
Pan216_33540	4373226	4374542				Pan216_33540		Protein of unknown function DUF1552
Pan216_33670	4394167	4395225				Pan216_33670	fabH_1	Thiolase-like
Pan216_35850	4641340	4642071				Pan216_35850	pcaH	Protocatechuate 3,4-dioxygenase
Pan216_36110	4675615	4676385				Pan216_36110	mshB	N-acetylglucosaminyl phosphatidylinositol deacetylase-related
Pan216_39870	5162371	5163825				Pan216_39870	ligC_2	NAD(P)-binding domain superfamily
Pan216_40240	5225457	5226350				Pan216_40240	fhcD	Formylmethanofuran: tetrahydromethanopterin formyltransferase Ftr, ferredoxin-like superfamily
Pan216_43150	5602027	5604288				Pan216_43150		Alpha/Beta hydrolase fold
Pan216_43490	5646873	5648330				Pan216_43490	prkC_12	Protein kinase domain, Signal transduction response regulator, receiver domain	http://www.ebi.ac.uk/interpro/entry/IPR001789
Pan216_46010	5978530	5979537				Pan216_46010		NAD(P)-binding domain superfamily
Pan216_46160	6000821	6001825				Pan216_46160		Xylose isomerase-like superfamily
Pan216_46920	6085200	6086276				Pan216_46920		Protein of unknown function DUF1559
Pan216_48120	6231423	6232577				Pan216_48120	afr_3	NAD(P)-binding domain superfamily
Pan216_50310	6520378	6522807				Pan216_50310		DUF1549, DUF1553	http://www.ebi.ac.uk/interpro/entry/IPR011444
Pan216_50690	6576744	6577895				Pan216_50690	hcnC	Glycine oxidase ThiO
Pan216_50700	6578028	6579071				Pan216_50700		4-[[4-(2-aminoethyl)phenoxy]-methyl]-2-furanmethanamine-glutamate synthase
Pan216_52740	6856830	6857768				Pan216_52740		Protein of unknown function DUF1571
Pan216_52990	6892783	6893493				Pan216_52990	sigW_6	RNA polymerase sigma-70 like
Pan216_54040	7047888	7048709				Pan216_54040	fhcC	Formylmethanofuran dehydrogenase subunit C
Pan216_54380	7087570	7088478				Pan216_54380	truB	tRNA pseudouridine synthase II, TruB
Pan216_54610	7119312	7120376				Pan216_54610	gcvT_2	GTP-binding protein TrmE/Glycine cleavage system T protein
Pan216_56510	7369541	7370533				Pan216_56510		ATP-grasp fold, Tyramine--L-glutamate ligase, pre ATP-grasp domain
Pan216_57470	7496430	7497290				Pan216_57470	mtdA	Methylene-tetrahydromethanopterin dehydrogenase, N-terminal domain superfamily
Pan216_57480	7497653	7498150				Pan216_57480	fae	Ribosomal protein S5 domain 2-type fold
Pan216_58130	7587606	7588199				Pan216_58130		DUF447, FMN-binding split barrel
Pan216_58140	7588196	7589212				Pan216_58140		GHMP kinase group 1
Pan216_58150	7589214	7589972				Pan216_58150		(5-formylfuran-3-yl)methyl phosphate synthase
Pan216_03200	422276	424291				Pan216_03200		Multidrug resistance protein MdtN, GAF-like domain superfamily
Pan216_06380	818566	819426				Pan216_06380		Triphosphoribosyl-dephospho-CoA protein
Pan216_06620	851242	851985				Pan216_06620	spoIVFB	Peptidase M50
Pan216_12370	1603140	1604186				Pan216_12370		Class I glutamine amidotransferase-like
Pan216_25730	3355012	3356106				Pan216_25730	ltaE	Low specificity L-threonine aldolase
Pan216_25990	3393390	3394361				Pan216_25990	iolI	Xylose isomerase-like superfamily
Pan216_28310	3695786	3697213				Pan216_28310	gchK_2	Signal transduction histidine kinase, dimerisation/phosphoacceptor domain superfamily
Pan216_28320	3697217	3698623				Pan216_28320	zraR_2	CheY-like superfamily
Pan216_29290	3820328	3823264				Pan216_29290	glpC_2	FAD-binding, type PCMH-like superfamily
Pan216_30860	3999777	4000796				Pan216_30860	nagA_2	N-acetylglucosamine-6-phosphate deacetylase
Pan216_33550	4374633	4376993				Pan216_33550		DUF1595, DUF1592, DUF1588,DUF1585 , PA14/GLEYA domain,Cytochrome c-like domain superfamily
Pan216_34550	4499539	4500762				Pan216_34550		LarA-like, N-terminal
Pan216_37520	4858545	4859345				Pan216_37520		n.d.
Pan216_37570	4864538	4864978				Pan216_37570		n.d.
Pan216_37620	4871757	4872542				Pan216_37620		DNA glycosylase
Pan216_40280	5229396	5230016				Pan216_40280	yihX	HAD-like superfamily
Pan216_40590	5269540	5271213				Pan216_40590	bamD_1	Tetratricopeptide-like helical domain superfamily
Pan216_40840	5292952	5295297				Pan216_40840		Filamin/ABP280 repeat-like, von Willebrand factor A-like domain superfamily
Pan216_42340	5500974	5502980				Pan216_42340		Thioredoxin-like superfamily, PHM/PNGase F domain superfamily , EF-hand domain pair
Pan216_43450	5642860	5643876				Pan216_43450	hemE	UROD/MetE-like superfamily
Pan216_43760	5676948	5677907				Pan216_43760	hyi_1	Xylose isomerase-like superfamily
Pan216_45550	5926650	5927825				Pan216_45550		DUF58
Pan216_46000	5976839	5978533				Pan216_46000		AMP-dependent synthetase/ligase
Pan216_49950	6473848	6476637				Pan216_49950		Glycoside hydrolase/deacetylase, beta/alpha-barrel
Pan216_50300	6518013	6520322				Pan216_50300	smc_8	WD40/YVTN repeat-like-containing domain superfamily, Quinoprotein alcohol dehydrogenase-like superfamily
Pan216_50410	6536028	6536879				Pan216_50410		Fumarylacetoacetase-like, C-terminal domain superfamily
Pan216_50770	6585523	6586383				Pan216_50770		Xylose isomerase-like superfamily
Pan216_50990	6619126	6621051				Pan216_50990		DUF1549, DUF1553
Pan216_51200	6647721	6649031				Pan216_51200		Alpha/Beta hydrolase fold
Pan216_51520	6692305	6693876				Pan216_51520		Protein of unknown function DUF1501
Pan216_54560	7114725	7115348				Pan216_54560	sigW_7	RNA polymerase sigma-70 like
Pan216_54620	7120565	7121347				Pan216_54620		Domain of unknown function DUF1080
Pan216_55530	7249357	7250400				Pan216_55530		Protein of unknown function DUF3500
Pan216_57000	7434787	7436154				Pan216_57000	yegT	MFS transporter superfamily
Pan216_57020	7438493	7439668				Pan216_57020		n.d.
Pan216_02380	329351	331051				Pan216_02380		von Willebrand factor A-like domain superfamily
Pan216_02390	331615	333024				Pan216_02390		P-loop containing nucleoside triphosphate hydrolase
Pan216_02930	388402	388740				Pan216_02930		GBBH-like, N-terminal domain superfamily
Pan216_03140	414630	415490				Pan216_03140	mutM_1	Formamidopyrimidine-DNA glycosylase
Pan216_03220	426696	428858				Pan216_03220		Membrane-bound transcription factor site-2 protease
Pan216_05820	755629	756555				Pan216_05820	cbpA	Chaperone J-domain superfamily, HSP40/DnaJ peptide-binding
Pan216_06020	775990	776595				Pan216_06020		Prepilin type IV endopeptidase, peptidase domain
Pan216_07250	943362	944258				Pan216_07250		von Willebrand factor A-like domain superfamily
Pan216_08890	1149471	1150835				Pan216_08890	dapE	Peptidase M20, dimerisation domain
Pan216_24430	3165675	3167750				Pan216_24430		ABC-2 family transporter protein
Pan216_39700	5138847	5139752				Pan216_39700	ctaB2	Protohaem IX farnesyltransferase
Pan216_47750	6183657	6185012				Pan216_47750	stp_4	PPM-type phosphatase domain superfamily
Pan216_49880	6464979	6465419				Pan216_49880	moaE	Molybdopterin biosynthesis MoaE subunit superfamily
Pan216_52190	6789154	6789744				Pan216_52190		ATP:cob(I)alamin adenosyltransferase, PduO-type
Pan216_52850	6870151	6871851				Pan216_52850	cysI	Nitrite/Sulfite reductase ferredoxin-like domain superfamily
Pan216_53360	6953967	6955685				Pan216_53360	qseF	CheY-like superfamily, GAF-like domain superfamily	http://www.ebi.ac.uk/interpro/entry/IPR011006
Pan216_55010	7169079	7170275				Pan216_55010	minD_2	Signal transduction response regulator, receiver domain	http://www.ebi.ac.uk/interpro/entry/IPR027417
Pan216_55030	7171960	7172925				Pan216_55030		Type II secretion system F domain
Pan216_55040	7172963	7173925				Pan216_55040		Type II secretion system F domain
Pan216_57500	7500914	7501492				Pan216_57500	mprA_3	Putative DNA-binding domain, CheY-like superfamily	http://www.ebi.ac.uk/interpro/entry/IPR009061
Pan216_57920	7563779	7564609				Pan216_57920	punA_2	Nucleoside phosphorylase superfamily
Pan216_00110	15278	16486				Pan216_00110	pgl_1	Lactonase, 7-bladed beta propeller
Pan216_02900	387085	387828				Pan216_02900		n.d.
Pan216_06000	774236	775393				Pan216_06000		Pilus assembly, Flp-type CpaB
Pan216_14880	1945217	1946359				Pan216_14880		ATP-grasp fold, PylC-type
Pan216_26290	3437654	3438256				Pan216_26290	yycF_1	CheY-like superfamily, SinI-like, DNA-binding domain
Pan216_32470	4208295	4210481				Pan216_32470		Outer membrane efflux protein
Pan216_36010	4664098	4665063				Pan216_36010		Protein of unknown function DUF1573
Pan216_46230	6012256	6012582				Pan216_46230		Histone-like DNA-binding protein
Pan216_48300	6256211	6257500				Pan216_48300	fabF_5	Thiolase-like
Pan216_49450	6410471	6411478				Pan216_49450	ntrC_2	RNA polymerase sigma factor 54 interaction domain
Pan216_50320	6522839	6525301				Pan216_50320		Peptidase, C-terminal, archaeal/bacterial
Pan216_50330	6525316	6526656				Pan216_50330		Alkaline phosphatase-like, alpha/beta/alpha
Pan216_51250	6659912	6661414				Pan216_51250	rpsA_3	RNA-binding domain, S1
Pan216_52590	6832966	6836664				Pan216_52590	metH	Cobalamin-dependent methionine synthase
Pan216_55020	7170403	7171743				Pan216_55020		Type II/IV secretion system protein
Pan216_10310	1330497	1331633				Pan216_10310	purK	Phosphoribosylaminoimidazole carboxylase, ATPase subunit
Pan216_10450	1348431	1349315				Pan216_10450	metF	5,10-methylenetetrahydrofolate reductase
Pan216_14620	1913577	1914569				Pan216_14620		Acyl-CoA desaturase
Pan216_40170	5218165	5218620				Pan216_40170	trmL	tRNA (cytidine/uridine-2'-O-)-methyltransferase
Pan216_43810	5681829	5682680				Pan216_43810		Metal-dependent hydrolase
Pan216_45560	5927830	5928852				Pan216_45560	ravA_6	P-loop containing nucleoside triphosphate hydrolase
Pan216_48860	6329857	6330969				Pan216_48860	ywlE	Protein-tyrosine phosphatase, low molecular weight
Pan216_53280	6939454	6940329				Pan216_53280	tgpA_2	Bacterial transglutaminase-like, N-terminal, Papain-like cysteine peptidase superfamily	http://www.ebi.ac.uk/interpro/entry/IPR013589
Pan216_56600	7378638	7380332				Pan216_56600	nanM	Kelch-type beta propeller, DUF4198	http://www.ebi.ac.uk/interpro/entry/IPR015915
Pan216_51480	6685207	6687447				Pan216_51480	resA_6	Thioredoxin-like superfamily, PHM/PNGase F domain superfamily	http://www.ebi.ac.uk/interpro/entry/IPR008977
Pan216_05900	761926	762234				Pan216_05900		GBBH-like, N-terminal domain superfamily
Pan216_55200	7199516	7201816				Pan216_55200		Outer membrane efflux protein
Pan216_45400	5902028	5903083				Pan216_45400		Acyl-CoA desaturase
Pan216_26480	3456535	3457563				Pan216_26480		Class I glutamine amidotransferase-like
Pan216_03860	494733	496202				Pan216_03860	gfo_2	Twin-arginine translocation pathway, signal sequence
Pan216_48200	6245001	6246398				Pan216_48200	zraR_5	CheY-like superfamily, P-loop containing nucleoside triphosphate hydrolase
Pan216_48190	6243203	6244615				Pan216_48190	fixL_2	Histidine kinase domain, HAMP domain
Pan216_28370	3703969	3705381				Pan216_28370	zraR_3	CheY-like superfamily, P-loop containing nucleoside triphosphate hydrolase
all (449 Ogs)						all Planctos (449 orthologous groups)
Pan216_00120	16625	19231				Pan216_00120	clpB_1	n.d.
Pan216_01220	167200	168408				Pan216_01220	ribF	n.d.
Pan216_01240	170797	172473				Pan216_01240		n.d.
Pan216_01400	185951	187516				Pan216_01400	rny_1	n.d.
Pan216_02170	307080	308087				Pan216_02170		n.d.
Pan216_02200	313135	313527				Pan216_02200		n.d.
Pan216_02210	313680	314183				Pan216_02210	rplS	n.d.
Pan216_02220	314188	314871				Pan216_02220	trmD	n.d.
Pan216_02240	315575	317113				Pan216_02240	ffh	n.d.
Pan216_02340	326027	326836				Pan216_02340	trpC	n.d.
Pan216_02860	384020	385012				Pan216_02860	pheS	n.d.
Pan216_02870	385105	385476				Pan216_02870	rplT	n.d.
Pan216_02890	386204	386731				Pan216_02890	infC	n.d.
Pan216_03120	411931	412557				Pan216_03120		n.d.
Pan216_03180	418622	419875				Pan216_03180	argG	n.d.
Pan216_03580	463290	464063				Pan216_03580	truA	n.d.
Pan216_03780	486707	487282				Pan216_03780	pgsA	n.d.
Pan216_04640	597384	598160				Pan216_04640	purQ	n.d.
Pan216_05680	738197	740248				Pan216_05680	uvrB	n.d.
Pan216_05750	745140	745841				Pan216_05750	smc_2	n.d.
Pan216_06100	787220	788695				Pan216_06100	gltX	n.d.
Pan216_06550	841574	842635				Pan216_06550	lpxK	n.d.
Pan216_06940	903285	903602				Pan216_06940	rplU	n.d.
Pan216_07020	914577	915689				Pan216_07020		n.d.
Pan216_07140	928660	930621				Pan216_07140	acsA	n.d.
Pan216_07240	942604	943278				Pan216_07240	trpF_1	n.d.
Pan216_08710	1126606	1127397				Pan216_08710	dapB	n.d.
Pan216_08860	1145284	1147899				Pan216_08860	mutS	n.d.
Pan216_08900	1150919	1152193				Pan216_08900	serS	n.d.
Pan216_09060	1176025	1176618				Pan216_09060	leuD1	n.d.
Pan216_09070	1176773	1178170				Pan216_09070	leuC	n.d.
Pan216_09960	1308655	1308987				Pan216_09960	rpsJ	n.d.
Pan216_09970	1309109	1309756				Pan216_09970	rplC	n.d.
Pan216_09990	1310536	1310862				Pan216_09990	rplW	n.d.
Pan216_10000	1310952	1311815				Pan216_10000	rplB	n.d.
Pan216_10010	1311940	1312203				Pan216_10010	rpsS	n.d.
Pan216_10050	1313366	1313785				Pan216_10050	rplP	n.d.
Pan216_10070	1314047	1314370				Pan216_10070	rpsQ	n.d.
Pan216_10080	1314453	1314821				Pan216_10080	rplN	n.d.
Pan216_10090	1314821	1315216				Pan216_10090	rplX	n.d.
Pan216_10100	1315220	1315771				Pan216_10100	rplE	n.d.
Pan216_10120	1315981	1316376				Pan216_10120	rpsH	n.d.
Pan216_10140	1317005	1317373				Pan216_10140	rplR	n.d.
Pan216_10150	1317446	1317964				Pan216_10150	rpsE	n.d.
Pan216_10160	1317964	1318473				Pan216_10160	rplO	n.d.
Pan216_10170	1318784	1320130				Pan216_10170	secY	n.d.
Pan216_10180	1320407	1321195				Pan216_10180	map	n.d.
Pan216_10210	1322923	1323435				Pan216_10210	rplQ	n.d.
Pan216_10220	1323513	1324517				Pan216_10220	rpoA_1	n.d.
Pan216_10230	1324752	1325132				Pan216_10230	rpsK	n.d.
Pan216_10240	1325268	1325651				Pan216_10240	rpsM	n.d.
Pan216_10300	1329985	1330500				Pan216_10300	purE	n.d.
Pan216_11370	1466336	1467571				Pan216_11370	epsF_1	n.d.
Pan216_11440	1479535	1479867				Pan216_11440	trxA_1	n.d.
Pan216_11730	1518908	1520266				Pan216_11730		n.d.
Pan216_12080	1569298	1570650				Pan216_12080	accC	n.d.
Pan216_12090	1570679	1571179				Pan216_12090	accB	n.d.
Pan216_12120	1572664	1573668				Pan216_12120	rpsB	n.d.
Pan216_12140	1574667	1575401				Pan216_12140	pyrH	n.d.
Pan216_12150	1575405	1575962				Pan216_12150	frr	n.d.
Pan216_13580	1778636	1779577				Pan216_13580		n.d.
Pan216_13900	1810092	1811243				Pan216_13900		n.d.
Pan216_14120	1835386	1836915				Pan216_14120	lysS	n.d.
Pan216_14140	1838680	1839459				Pan216_14140		n.d.
Pan216_14450	1892084	1893070				Pan216_14450	prfB	n.d.
Pan216_14500	1897482	1899809				Pan216_14500		n.d.
Pan216_14570	1905542	1906456				Pan216_14570	ftsY	n.d.
Pan216_14860	1943787	1944653				Pan216_14860	gluP_1	n.d.
Pan216_14970	1961583	1963511				Pan216_14970	dnaK_1	n.d.
Pan216_14980	1963904	1965019				Pan216_14980	pheA	n.d.
Pan216_15000	1966261	1967037				Pan216_15000		n.d.
Pan216_15020	1967841	1968710				Pan216_15020		n.d.
Pan216_15030	1968724	1969317				Pan216_15030	gmk_1	n.d.
Pan216_15260	1995015	1995323				Pan216_15260		n.d.
Pan216_15300	1999123	1999425				Pan216_15300	groS_1	n.d.
Pan216_15630	2036023	2037999				Pan216_15630	nadE	n.d.
Pan216_15950	2077992	2078777				Pan216_15950	ycfH_2	n.d.
Pan216_17920	2325197	2326513				Pan216_17920		n.d.
Pan216_18050	2343318	2344259				Pan216_18050	cysK1	n.d.
Pan216_18820	2446402	2448159				Pan216_18820	argS	n.d.
Pan216_19410	2517108	2518208				Pan216_19410	lptB	n.d.
Pan216_19760	2560292	2561464				Pan216_19760		n.d.
Pan216_20010	2591072	2593078				Pan216_20010		n.d.
Pan216_20030	2593980	2596718				Pan216_20030	gyrA_1	n.d.
Pan216_21690	2774573	2775874				Pan216_21690	hom	n.d.
Pan216_22040	2819688	2820755				Pan216_22040		n.d.
Pan216_22280	2847470	2848729				Pan216_22280	ribBA	n.d.
Pan216_23080	2977882	2978760				Pan216_23080	murB_2	n.d.
Pan216_23680	3059141	3060976				Pan216_23680	glmS	n.d.
Pan216_24720	3202405	3203472				Pan216_24720	recA_1	n.d.
Pan216_25500	3311515	3311802				Pan216_25500	groS_2	n.d.
Pan216_26230	3427356	3428369				Pan216_26230		n.d.
Pan216_26240	3428366	3429172				Pan216_26240	lpxA	n.d.
Pan216_26250	3429201	3430637				Pan216_26250	lpxC	n.d.
Pan216_26330	3443017	3443736				Pan216_26330	pdxJ	n.d.
Pan216_26340	3443948	3444835				Pan216_26340	dapA_2	n.d.
Pan216_27190	3550786	3552537				Pan216_27190	aspS	n.d.
Pan216_27400	3581080	3582075				Pan216_27400	accA	n.d.
Pan216_27490	3588854	3592087				Pan216_27490	carB	n.d.
Pan216_28900	3775981	3776544				Pan216_28900	adk_1	n.d.
Pan216_29060	3798278	3799645				Pan216_29060	der	n.d.
Pan216_29150	3807233	3809020				Pan216_29150	dnaX_1	n.d.
Pan216_29260	3817580	3817969				Pan216_29260	ruvC_2	n.d.
Pan216_29270	3818068	3819678				Pan216_29270	cysS	n.d.
Pan216_29280	3819675	3820172				Pan216_29280	ispF	n.d.
Pan216_29420	3837931	3839085				Pan216_29420	aroB	n.d.
Pan216_29450	3841823	3842848				Pan216_29450	thiG	n.d.
Pan216_29580	3860743	3861477				Pan216_29580	yxlF_1	n.d.
Pan216_29900	3914595	3915158				Pan216_29900		n.d.
Pan216_31680	4098743	4099582				Pan216_31680		n.d.
Pan216_31690	4099548	4102454				Pan216_31690	purL	n.d.
Pan216_31730	4113828	4114604				Pan216_31730	suhB_1	n.d.
Pan216_31930	4141425	4143698				Pan216_31930	priA	n.d.
Pan216_31950	4144543	4145457				Pan216_31950	thiL	n.d.
Pan216_32200	4175401	4176261				Pan216_32200	panC	n.d.
Pan216_32370	4190654	4192672				Pan216_32370	rpsA_2	n.d.
Pan216_33480	4364840	4365874				Pan216_33480	obg	n.d.
Pan216_33600	4382737	4383588				Pan216_33600		n.d.
Pan216_33870	4422746	4423693				Pan216_33870	cysE	n.d.
Pan216_34040	4442027	4442296				Pan216_34040	rpsO	n.d.
Pan216_34120	4449422	4450972				Pan216_34120	guaA_2	n.d.
Pan216_34140	4452204	4452626				Pan216_34140		n.d.
Pan216_34160	4453374	4453811				Pan216_34160	ihfB	n.d.
Pan216_34290	4469578	4470546				Pan216_34290	prs	n.d.
Pan216_34630	4506824	4507516				Pan216_34630	queC_2	n.d.
Pan216_35290	4578578	4579588				Pan216_35290	kdsD	n.d.
Pan216_36030	4666185	4666679				Pan216_36030	fabZ_1	n.d.
Pan216_36240	4692428	4692886				Pan216_36240	ndk	n.d.
Pan216_36360	4709049	4709555				Pan216_36360	coaD	n.d.
Pan216_36370	4709851	4710465				Pan216_36370	nadD	n.d.
Pan216_36430	4716197	4718005				Pan216_36430	lnt	n.d.
Pan216_36820	4767886	4769043				Pan216_36820	proB	n.d.
Pan216_36870	4774330	4775631				Pan216_36870	eno	n.d.
Pan216_37640	4873805	4876750				Pan216_37640	infB	n.d.
Pan216_37650	4876995	4878455				Pan216_37650		n.d.
Pan216_37790	4900067	4900966				Pan216_37790	xerD_2	n.d.
Pan216_37840	4905949	4906845				Pan216_37840	prmC	n.d.
Pan216_37850	4906872	4907942				Pan216_37850	prfA_2	n.d.
Pan216_37860	4908035	4908268				Pan216_37860	rpmE	n.d.
Pan216_38250	4947203	4948225				Pan216_38250	trxB	n.d.
Pan216_39960	5176674	5177456				Pan216_39960	coaX	n.d.
Pan216_40150	5215721	5216467				Pan216_40150	ispD	n.d.
Pan216_40570	5266714	5268693				Pan216_40570	dinG	n.d.
Pan216_40580	5268946	5269509				Pan216_40580		n.d.
Pan216_40620	5273578	5274072				Pan216_40620	ybeY	n.d.
Pan216_40640	5276460	5277455				Pan216_40640		n.d.
Pan216_40660	5278829	5279593				Pan216_40660		n.d.
Pan216_40680	5280641	5281924				Pan216_40680	purA	n.d.
Pan216_40690	5281929	5283092				Pan216_40690	carA	n.d.
Pan216_40810	5290027	5291103				Pan216_40810	trpS	n.d.
Pan216_40890	5301167	5301457				Pan216_40890	gatC	n.d.
Pan216_41010	5316612	5318060				Pan216_41010	atpD	n.d.
Pan216_41020	5318150	5319043				Pan216_41020	atpG	n.d.
Pan216_41030	5319063	5320613				Pan216_41030	atpA	n.d.
Pan216_41040	5320594	5321190				Pan216_41040	atpH	n.d.
Pan216_41080	5322906	5323739				Pan216_41080	atpB	n.d.
Pan216_42410	5508771	5510582				Pan216_42410	dnaG	n.d.
Pan216_43470	5645065	5646081				Pan216_43470		n.d.
Pan216_43480	5646074	5646607				Pan216_43480	hpt	n.d.
Pan216_43940	5697669	5699477				Pan216_43940	thrS	n.d.
Pan216_44040	5707523	5708017				Pan216_44040	rpsG	n.d.
Pan216_44270	5740651	5741994				Pan216_44270	tyrS	n.d.
Pan216_44330	5747925	5748956				Pan216_44330	trpD	n.d.
Pan216_44440	5757491	5758516				Pan216_44440	pdxA	n.d.
Pan216_44690	5790798	5791991				Pan216_44690	argJ	n.d.
Pan216_44740	5797492	5798973				Pan216_44740	rpoN	n.d.
Pan216_44870	5818069	5819040				Pan216_44870	rsmH	n.d.
Pan216_44920	5824616	5825161				Pan216_44920	pyrE	n.d.
Pan216_44940	5826064	5826984				Pan216_44940	uppP	n.d.
Pan216_45360	5898521	5898997				Pan216_45360	ptsN	n.d.
Pan216_45440	5907211	5910474				Pan216_45440	mfd	n.d.
Pan216_45960	5973189	5973893				Pan216_45960	rsmE	n.d.
Pan216_46270	6016059	6017741				Pan216_46270	ilvD_2	n.d.
Pan216_46290	6019535	6020422				Pan216_46290	purC	n.d.
Pan216_46340	6026129	6026995				Pan216_46340	ispE	n.d.
Pan216_46390	6031629	6032201				Pan216_46390	pth	n.d.
Pan216_46400	6032244	6032684				Pan216_46400	rpsF	n.d.
Pan216_46420	6033335	6033922				Pan216_46420	rplI	n.d.
Pan216_46430	6034438	6035865				Pan216_46430	dnaC_2	n.d.
Pan216_46660	6056584	6057966				Pan216_46660	algC	n.d.
Pan216_46980	6091019	6092560				Pan216_46980	leuA_2	n.d.
Pan216_47140	6111270	6113114				Pan216_47140	phoR	n.d.
Pan216_47150	6113119	6113835				Pan216_47150	phoB	n.d.
Pan216_47770	6187766	6189049				Pan216_47770	aroA	n.d.
Pan216_47780	6189421	6190488				Pan216_47780	minD_1	n.d.
Pan216_47850	6200216	6200911				Pan216_47850		n.d.
Pan216_47970	6213393	6215012				Pan216_47970	serA_2	n.d.
Pan216_48250	6250501	6251139				Pan216_48250	ribE	n.d.
Pan216_48340	6260411	6261166				Pan216_48340	fabG_4	n.d.
Pan216_48710	6310482	6311654				Pan216_48710	purM	n.d.
Pan216_49080	6359499	6360251				Pan216_49080		n.d.
Pan216_49160	6364259	6365263				Pan216_49160		n.d.
Pan216_49170	6365751	6366173				Pan216_49170	rplK	n.d.
Pan216_49180	6366236	6366913				Pan216_49180	rplA	n.d.
Pan216_49190	6366958	6367482				Pan216_49190	rplJ	n.d.
Pan216_49200	6367576	6367995				Pan216_49200	rplL	n.d.
Pan216_49220	6372189	6376481				Pan216_49220	rpoC	n.d.
Pan216_49360	6400736	6401656				Pan216_49360	argF	n.d.
Pan216_49390	6404509	6405519				Pan216_49390	argB	n.d.
Pan216_49430	6408753	6409250				Pan216_49430	smpB	n.d.
Pan216_49440	6409397	6410437				Pan216_49440	tilS	n.d.
Pan216_49520	6417599	6418039				Pan216_49520	rplM	n.d.
Pan216_49610	6432415	6433839				Pan216_49610	purB	n.d.
Pan216_50200	6505771	6506943				Pan216_50200	metK	n.d.
Pan216_51350	6669436	6670386				Pan216_51350	fmt	n.d.
Pan216_51470	6683513	6684670				Pan216_51470	ispG	n.d.
Pan216_51610	6704374	6705696				Pan216_51610	hflX	n.d.
Pan216_52680	6850298	6851353				Pan216_52680	dmlA	n.d.
Pan216_52770	6860710	6861759				Pan216_52770	arnC_4	n.d.
Pan216_53430	6963053	6963961				Pan216_53430	fabD	n.d.
Pan216_53810	7016859	7018844				Pan216_53810	mutL	n.d.
Pan216_53820	7019015	7020490				Pan216_53820	aroE	n.d.
Pan216_53910	7029335	7030696				Pan216_53910	thiC	n.d.
Pan216_53920	7030765	7031472				Pan216_53920	cmk	n.d.
Pan216_54050	7048920	7049195				Pan216_54050	rpsR	n.d.
Pan216_54190	7062404	7062895				Pan216_54190		n.d.
Pan216_54310	7079589	7081130				Pan216_54310	miaB	n.d.
Pan216_54590	7117288	7118337				Pan216_54590	ribD	n.d.
Pan216_54630	7121445	7123466				Pan216_54630		n.d.
Pan216_54640	7123436	7124602				Pan216_54640	dxr	n.d.
Pan216_54860	7151743	7153332				Pan216_54860	purH	n.d.
Pan216_54980	7165888	7167030				Pan216_54980	aroC	n.d.
Pan216_55600	7256798	7258057				Pan216_55600	fabF_8	n.d.
Pan216_55610	7258094	7258366				Pan216_55610	acpP_2	n.d.
Pan216_55680	7265898	7266476				Pan216_55680	efp	n.d.
Pan216_56090	7318487	7319344				Pan216_56090	ilvE_1	n.d.
Pan216_56280	7341761	7343092				Pan216_56280	mnmE_2	n.d.
Pan216_56340	7349629	7350219				Pan216_56340	def_1	n.d.
Pan216_56440	7361387	7362394				Pan216_56440	gapA	n.d.
Pan216_56450	7362642	7363832				Pan216_56450	pgk	n.d.
Pan216_56460	7364103	7364822				Pan216_56460	rpe	n.d.
Pan216_56480	7365411	7366238				Pan216_56480	accD	n.d.
Pan216_56970	7430438	7432978				Pan216_56970		n.d.
Pan216_57150	7452031	7452993				Pan216_57150	miaA	n.d.
Pan216_57570	7513164	7514426				Pan216_57570	glyA	n.d.
Pan216_57650	7526960	7528036				Pan216_57650	manC	n.d.
Pan216_57830	7551418	7552236				Pan216_57830		n.d.
Pan216_57940	7566787	7567806				Pan216_57940	tsaD	n.d.
Pan216_00020	1293	2399				Pan216_00020	dnaN	n.d.
Pan216_00440	55836	56444				Pan216_00440	hisH1_1	n.d.
Pan216_01260	173853	174134				Pan216_01260	rpsT	n.d.
Pan216_01700	228041	229339				Pan216_01700	purD	n.d.
Pan216_02230	315047	315541				Pan216_02230	rpsP	n.d.
Pan216_06200	799030	800415				Pan216_06200		n.d.
Pan216_06640	854688	855602				Pan216_06640		n.d.
Pan216_09100	1179978	1181726				Pan216_09100	recJ	n.d.
Pan216_09360	1221212	1222216				Pan216_09360		n.d.
Pan216_10030	1312370	1312702				Pan216_10030	rplV	n.d.
Pan216_10040	1312729	1313427				Pan216_10040	rpsC	n.d.
Pan216_10130	1316447	1316992				Pan216_10130	rplF	n.d.
Pan216_11650	1511316	1512779				Pan216_11650	guaB	n.d.
Pan216_12130	1573713	1574342				Pan216_12130	tsf	n.d.
Pan216_13920	1812454	1813683				Pan216_13920	trpB	n.d.
Pan216_13930	1813683	1814501				Pan216_13930	trpA	n.d.
Pan216_14590	1907611	1908102				Pan216_14590	tadA_1	n.d.
Pan216_15290	1997453	1999072				Pan216_15290	groL_1	n.d.
Pan216_19430	2520315	2522114				Pan216_19430	lepA	n.d.
Pan216_24240	3141731	3144526				Pan216_24240	leuS	n.d.
Pan216_24700	3198228	3200810				Pan216_24700	alaS	n.d.
Pan216_26280	3435393	3437225				Pan216_26280	mnmG	n.d.
Pan216_26790	3494293	3495234				Pan216_26790	parB	n.d.
Pan216_27290	3562095	3563522				Pan216_27290		n.d.
Pan216_27310	3564947	3566962				Pan216_27310	ligA	n.d.
Pan216_29550	3853933	3855609				Pan216_29550	metG_2	n.d.
Pan216_29620	3867005	3867595				Pan216_29620	hisB	n.d.
Pan216_31640	4092118	4095834				Pan216_31640		n.d.
Pan216_31650	4096067	4097377				Pan216_31650	waaA	n.d.
Pan216_31960	4145999	4147513				Pan216_31960	trpE	n.d.
Pan216_34530	4495953	4497329				Pan216_34530	dnaA_2	n.d.
Pan216_35490	4600697	4602520				Pan216_35490	typA	n.d.
Pan216_37820	4903809	4904384				Pan216_37820	pabA	n.d.
Pan216_39590	5127145	5128680				Pan216_39590	comM	n.d.
Pan216_39940	5174990	5176090				Pan216_39940	mnmA	n.d.
Pan216_39970	5177453	5178553				Pan216_39970	mnmE_1	n.d.
Pan216_40040	5201545	5203476				Pan216_40040	dxs	n.d.
Pan216_40160	5216793	5218034				Pan216_40160		n.d.
Pan216_40820	5291125	5291988				Pan216_40820	kpsU	n.d.
Pan216_40900	5301479	5302939				Pan216_40900	gatA	n.d.
Pan216_40910	5303151	5304623				Pan216_40910	gatB	n.d.
Pan216_41150	5328305	5329423				Pan216_41150	nadA	n.d.
Pan216_42450	5514778	5516103				Pan216_42450	tuaD	n.d.
Pan216_43910	5693425	5694420				Pan216_43910		n.d.
Pan216_45110	5852283	5853293				Pan216_45110	rffG_1	n.d.
Pan216_46150	5999037	6000701				Pan216_46150	nadB	n.d.
Pan216_46410	6032754	6033254				Pan216_46410	ssb	n.d.
Pan216_47240	6123967	6124887				Pan216_47240	lipA	n.d.
Pan216_47270	6125847	6126887				Pan216_47270	dnaX_2	n.d.
Pan216_49210	6368168	6371866				Pan216_49210	rpoB	n.d.
Pan216_52200	6789777	6790811				Pan216_52200	hisC	n.d.
Pan216_52830	6868306	6869115				Pan216_52830	proC	n.d.
Pan216_53130	6915134	6916153				Pan216_53130	asd	n.d.
Pan216_53220	6931751	6932200				Pan216_53220	queD	n.d.
Pan216_53640	6994787	6995431				Pan216_53640	nnr_1	n.d.
Pan216_53750	7007085	7009682				Pan216_53750		n.d.
Pan216_53760	7009778	7011682				Pan216_53760		n.d.
Pan216_54300	7078637	7079242				Pan216_54300	rpsD	n.d.
Pan216_55150	7189333	7190967				Pan216_55150	pyrG	n.d.
Pan216_55840	7284864	7287584				Pan216_55840	ppdK	n.d.
Pan216_56290	7343130	7345046				Pan216_56290	yidC	n.d.
Pan216_57140	7451194	7451991				Pan216_57140	purF_1	n.d.
Pan216_57220	7463065	7463841				Pan216_57220	rnc	n.d.
Pan216_58310	7609472	7611052				Pan216_58310	purF_2	n.d.
Pan216_01370	183510	183869				Pan216_01370	xseB	n.d.
Pan216_01380	183856	185115				Pan216_01380	xseA	n.d.
Pan216_03020	401057	403078				Pan216_03020	pheT	n.d.
Pan216_07080	922764	923687				Pan216_07080	ppnK_1	n.d.
Pan216_13520	1772633	1775344				Pan216_13520	acn	n.d.
Pan216_15250	1994686	1994901				Pan216_15250		n.d.
Pan216_16970	2207196	2207672				Pan216_16970	ribH	n.d.
Pan216_32240	4178042	4179481				Pan216_32240	hisD_2	n.d.
Pan216_33680	4395287	4397479				Pan216_33680	pcrA_1	n.d.
Pan216_36080	4672747	4674153				Pan216_36080	fumC	n.d.
Pan216_41260	5342813	5343244				Pan216_41260	rsfS	n.d.
Pan216_43440	5641566	5642621				Pan216_43440	fabH_2	n.d.
Pan216_45100	5850930	5852261				Pan216_45100	wbpA	n.d.
Pan216_45340	5896200	5897951				Pan216_45340	ptsI_3	n.d.
Pan216_46380	6030957	6031598				Pan216_46380	ctc	n.d.
Pan216_47220	6121846	6123048				Pan216_47220		n.d.
Pan216_48240	6249563	6250504				Pan216_48240	rsmA	n.d.
Pan216_49510	6417190	6417591				Pan216_49510	rpsI	n.d.
Pan216_49830	6454101	6455150				Pan216_49830	sdsA	n.d.
Pan216_02330	325375	325902				Pan216_02330		n.d.
Pan216_03320	437808	438368				Pan216_03320	tsaE	n.d.
Pan216_05410	705437	705655				Pan216_05410		n.d.
Pan216_05850	757340	757660				Pan216_05850	rnpA	n.d.
Pan216_13730	1790563	1791873				Pan216_13730	hisS	n.d.
Pan216_18570	2412764	2413825				Pan216_18570	sppA_2	n.d.
Pan216_47590	6163205	6163699				Pan216_47590		n.d.
Pan216_52910	6876599	6877882				Pan216_52910	clpX	n.d.
Pan216_00040	2907	5441				Pan216_00040	gyrB_1	n.d.
Pan216_00650	80512	80910				Pan216_00650	ybgC	n.d.
Pan216_01500	201140	201742				Pan216_01500	yceF	n.d.
Pan216_05290	688467	690053				Pan216_05290	pgi	n.d.
Pan216_07290	947977	948747				Pan216_07290	hisF_1	n.d.
Pan216_10570	1359430	1360971				Pan216_10570	tig	n.d.
Pan216_10590	1361963	1362568				Pan216_10590	clpP_2	n.d.
Pan216_11400	1471297	1473027				Pan216_11400		n.d.
Pan216_14690	1924475	1925368				Pan216_14690	xerC_1	n.d.
Pan216_15280	1996220	1997338				Pan216_15280	dnaJ_1	n.d.
Pan216_15310	1999604	2001328				Pan216_15310	groL1	n.d.
Pan216_16910	2194695	2194952				Pan216_16910		n.d.
Pan216_19500	2527747	2528646				Pan216_19500		n.d.
Pan216_21860	2793479	2795284				Pan216_21860	lysC	n.d.
Pan216_26310	3440873	3441493				Pan216_26310	ruvA	n.d.
Pan216_28050	3662300	3665077				Pan216_28050	valS	n.d.
Pan216_31880	4134981	4136390				Pan216_31880	thrC	n.d.
Pan216_32220	4176681	4177745				Pan216_32220	lgt	n.d.
Pan216_33180	4311920	4313344				Pan216_33180		n.d.
Pan216_33470	4364425	4364688				Pan216_33470	rpmA	n.d.
Pan216_36170	4682901	4683767				Pan216_36170	hisG	n.d.
Pan216_36230	4691728	4692252				Pan216_36230	ilvH	n.d.
Pan216_36600	4741825	4743159				Pan216_36600	rpoA_2	n.d.
Pan216_42310	5496493	5496912				Pan216_42310	acpS	n.d.
Pan216_42400	5507095	5508771				Pan216_42400	sigA_3	n.d.
Pan216_44030	5707047	5707418				Pan216_44030	rpsL	n.d.
Pan216_45290	5888102	5888884				Pan216_45290	birA	n.d.
Pan216_47020	6097231	6098772				Pan216_47020		n.d.
Pan216_47260	6125255	6125875				Pan216_47260	tmk	n.d.
Pan216_48040	6220561	6221859				Pan216_48040		n.d.
Pan216_49130	6361852	6363051				Pan216_49130	tuf	n.d.
Pan216_49260	6382629	6383642				Pan216_49260	yhaM_2	n.d.
Pan216_50490	6547866	6549140				Pan216_50490	tgt	n.d.
Pan216_53230	6932491	6932757				Pan216_53230	rpmB	n.d.
Pan216_53610	6991745	6992572				Pan216_53610	kdsA	n.d.
Pan216_53870	7024711	7025559				Pan216_53870	folP	n.d.
Pan216_53880	7025742	7027013				Pan216_53880	proA_2	n.d.
Pan216_54760	7140636	7141535				Pan216_54760		n.d.
Pan216_57930	7565321	7566766				Pan216_57930	ctpA	n.d.
Pan216_58330	7612005	7613135				Pan216_58330	nifS	n.d.
Pan216_22060	2821184	2821705				Pan216_22060		n.d.
Pan216_41180	5333269	5335533				Pan216_41180	ftsH_1	n.d.
Pan216_43130	5599800	5600561				Pan216_43130		n.d.
Pan216_43720	5671848	5672840				Pan216_43720	gmd_1	n.d.
Pan216_44320	5747206	5747928				Pan216_44320	queE	n.d.
Pan216_44370	5752092	5753684				Pan216_44370	leuA_1	n.d.
Pan216_44510	5766914	5767948				Pan216_44510	queA	n.d.
Pan216_44950	5826995	5828728				Pan216_44950	ilvB_2	n.d.
Pan216_46330	6025602	6026108				Pan216_46330	spoVG	n.d.
Pan216_47010	6096374	6097009				Pan216_47010	coaE	n.d.
Pan216_50740	6581508	6582467				Pan216_50740	pyrB	n.d.
Pan216_53390	6958714	6959769				Pan216_53390	ruvB_1	n.d.
Pan216_56240	7337235	7338122				Pan216_56240	nadC	n.d.
Pan216_57980	7571316	7572374				Pan216_57980	rffG_2	n.d.
Pan216_05330	692589	694799				Pan216_05330	rnr	n.d.
Pan216_06120	789616	790938				Pan216_06120	rarA	n.d.
Pan216_06340	815295	816161				Pan216_06340	folD	n.d.
Pan216_19510	2528792	2529844				Pan216_19510	lpxD_1	n.d.
Pan216_35500	4602934	4604199				Pan216_35500	cinA	n.d.
Pan216_46670	6058868	6059497				Pan216_46670	purN	n.d.
Pan216_48730	6313566	6314108				Pan216_48730		n.d.
Pan216_50460	6543119	6544042				Pan216_50460	yxlF_2	n.d.
Pan216_01430	190378	191349				Pan216_01430	hemB	n.d.
Pan216_03290	436462	436860				Pan216_03290		n.d.
Pan216_04660	598728	599855				Pan216_04660	mqnE_1	n.d.
Pan216_06070	782740	783804				Pan216_06070		n.d.
Pan216_07040	916754	918286				Pan216_07040	thiE	n.d.
Pan216_09980	1309791	1310543				Pan216_09980	rplD	n.d.
Pan216_15270	1995620	1996216				Pan216_15270		n.d.
Pan216_15800	2059931	2061055				Pan216_15800	mqnE_2	n.d.
Pan216_15810	2061290	2062213				Pan216_15810	ubiA	n.d.
Pan216_18400	2395494	2396762				Pan216_18400	hemA	n.d.
Pan216_20200	2615583	2615999				Pan216_20200		n.d.
Pan216_25020	3239949	3241106				Pan216_25020	sucC	n.d.
Pan216_25030	3241203	3242081				Pan216_25030	sucD_1	n.d.
Pan216_25910	3381197	3383038				Pan216_25910		n.d.
Pan216_27350	3572380	3573672				Pan216_27350	hemL	n.d.
Pan216_29860	3912155	3912913				Pan216_29860	ubiE_2	n.d.
Pan216_29870	3912906	3913511				Pan216_29870		n.d.
Pan216_31370	4062275	4063162				Pan216_31370		n.d.
Pan216_37630	4872744	4873193				Pan216_37630	rbfA	n.d.
Pan216_37780	4898916	4899878				Pan216_37780		n.d.
Pan216_40380	5242833	5243588				Pan216_40380	frdB	n.d.
Pan216_41230	5339607	5340353				Pan216_41230		n.d.
Pan216_44050	5708309	5710396				Pan216_44050	fusA_3	n.d.
Pan216_44100	5716853	5717638				Pan216_44100	ubiE_4	n.d.
Pan216_47830	6198287	6199825				Pan216_47830	nasF	n.d.
Pan216_48030	6219885	6220586				Pan216_48030	rsmD	n.d.
Pan216_48170	6238732	6241002				Pan216_48170	glgB	n.d.
Pan216_48810	6322289	6323812				Pan216_48810	zwf	n.d.
Pan216_49060	6357455	6358171				Pan216_49060	rph	n.d.
Pan216_49890	6465416	6466420				Pan216_49890	moaA	n.d.
Pan216_50510	6549997	6552927				Pan216_50510		n.d.
Pan216_53830	7020513	7021067				Pan216_53830	aroK	n.d.
Pan216_57130	7450100	7451011				Pan216_57130	hemC	n.d.
Pan216_57850	7554586	7556505				Pan216_57850	cstA	n.d.
Pan216_04670	599815	600627				Pan216_04670	mqnA	n.d.
Pan216_17420	2261169	2261558				Pan216_17420	gcvH_1	n.d.
Pan216_28960	3783313	3784776				Pan216_28960	glgA_1	n.d.
Pan216_31360	4061393	4062229				Pan216_31360	mlaE_1	n.d.
Pan216_31700	4102513	4103409				Pan216_31700	pyrK	n.d.
Pan216_34050	4442497	4444584				Pan216_34050	pnp	n.d.
Pan216_34100	4447511	4448287				Pan216_34100	surE_2	n.d.
Pan216_37830	4904378	4905580				Pan216_37830	moeA_2	n.d.
Pan216_41780	5418271	5418867				Pan216_41780	cas9	n.d.
Pan216_51100	6631655	6632758				Pan216_51100		n.d.
Pan216_52940	6883870	6884886				Pan216_52940	argC	n.d.
Pan216_00030	2402	2701				Pan216_00030		n.d.
Pan216_08790	1136584	1138023				Pan216_08790	pyk	n.d.
Pan216_12100	1571322	1572449				Pan216_12100		n.d.
Pan216_15840	2065818	2066888				Pan216_15840	thiF	n.d.
Pan216_17410	2260075	2261163				Pan216_17410	gcvT_1	n.d.
Pan216_31910	4139783	4140394				Pan216_31910	lexA_2	n.d.
Pan216_34190	4454744	4455697				Pan216_34190	pyrDB	n.d.
Pan216_37610	4870244	4871542				Pan216_37610	glgC_1	n.d.
Pan216_39620	5132310	5133029				Pan216_39620		n.d.
Pan216_39740	5143880	5145079				Pan216_39740		n.d.
Pan216_41440	5368622	5369164				Pan216_41440	mog	n.d.
Pan216_49820	6453596	6454072				Pan216_49820	moaC	n.d.
Pan216_50170	6501987	6503438				Pan216_50170		n.d.
Pan216_56270	7339495	7341639				Pan216_56270	ftsH_2	n.d.
Pan216_58160	7590128	7591123				Pan216_58160	gmd_2	n.d.
Pan216_32830	4255408	4255833				Pan216_32830		n.d.
Pan216_53040	6901974	6903335				Pan216_53040	glmM	n.d.
Pan216_48590	6294748	6295599				Pan216_48590	murB_1	n.d.
Pan216_18090	2348025	2348522				Pan216_18090	trxA_2	n.d.
Pan216_31210	4039404	4040033				Pan216_31210	adk_2	n.d.
Pan216_36550	4733998	4734285				Pan216_36550	groS_3	n.d.
Pan216_02670	357766	358368				Pan216_02670	yhdE	n.d.
Pan216_55120	7183492	7184973				Pan216_55120	glgA_2	n.d.
Pan216_52690	6851553	6852191				Pan216_52690		n.d.
Pan216_32830	4255408	4255833				Pan216_32830		n.d.
Pan216_53040	6901974	6903335				Pan216_53040	glmM	n.d.
Pan216_48590	6294748	6295599				Pan216_48590	murB_1	n.d.
Pan216_18090	2348025	2348522				Pan216_18090	trxA_2	n.d.
Pan216_31210	4039404	4040033				Pan216_31210	adk_2	n.d.
Pan216_36550	4733998	4734285				Pan216_36550	groS_3	n.d.
Pan216_02670	357766	358368				Pan216_02670	yhdE	n.d.
