# Supplementary material for: Kolteria novifilia, a novel planctomycetotal strain from the volcanic habitat of Panarea divides by unusual lateral budding
Source: J Bacteriol. 2025 Jun 24;207(7):e00337-24. doi: 10.1128/jb.00337-24 (PMC12288469; doi:10.1128/jb.00337-24)
Supplement: Table S7 — Putative S-layer proteins in strain Pan216. [file jb.00337-24-s0006.xlsx]

## Sheet: Tabelle1
Table S7. Putative S-layer proteins in strain Pan216
Locus tag	Automated annotation (UniProt database)	Comments
Pan216_01920	Phthiocerol/phenolphthiocerol synthesis polyketide synthase type I PpsA	Phthiocerol synthesis polyketide synthase type I PpsA, Involved in the elongation of either C22-24 fatty acids by the addition of malonyl-CoA and methylmalonyl-CoA extender units to yield phthiocerol derivatives.
Pan216_01930	Phenolphthiocerol synthesis polyketide synthase type I Pks15/1	Is likely a type I polykede synthetase
Pan216_04460	tRNA3(Ser)-specific nuclease WapA	tRNA nuclease WapA. xic component of a toxin-immunity protein module, which functions as a cellular contact-dependent growth inhibition (CDI) system. A site-specific general tRNA nuclease, the C-terminus (residues 2201-2334) removes 2 or 4 nucleotides from the 3' end of at least 4 tRNAs (upon expression in E.coli), possibly endonucleolytically. The nuclease activity is neutralized by expression o…
Pan216_13040	PA14 domain protein	Predicted nuclease and protease domains
Pan216_13150	Uncharacterized protein	No domains of interest. Is actually annotated as an S-layer protein in Pseudomonas, but with non-convinsing E-value and coverage.
Pan216_14330	Pectate lyase C	No domains of interest. Is likely a a nuclease, as many arer annotated as such with a very high degree of certainty.
Pan216_21940	Bifunctional hemolysin/adenylate cyclase	Adenylate cyclase 2. Plays essential roles in regulation of cellular metabolism by catalyzing the synthesis of a second messenger, cAMP.
Pan216_22740	Tetratricopeptide repeat protein	Is likely TolB, which makes sense with the preedicted membrane location.
Pan216_25710	FG-GAP repeat protein	pfam13517 domain suspected to be involved in adhesion. Cd00146 PKD domain involved in cellular adhesion and pfam04151 domain acterial pre-peptidase C-terminal domain ;This domain is normally found at the C-terminus of secreted bacterial peptidases. They are not present in the active peptidase. It is possible that they fulfill a similar role to the PKD (pfam00801) domain, which also are found in t…
Pan216_31710	MG2 domain protein	No significant hits
Pan216_32600	tRNA(Glu)-specific nuclease WapA	tRNA nuclease WapA. xic component of a toxin-immunity protein module, which functions as a cellular contact-dependent growth inhibition (CDI) system. A site-specific general tRNA nuclease, the C-terminus (residues 2201-2334) removes 2 or 4 nucleotides from the 3' end of at least 4 tRNAs (upon expression in E.coli), possibly endonucleolytically. The nuclease activity is neutralized by expression o…
Pan216_35720	Chlamydia polymorphic membrane protein middle domain protein	Has a C-terminal Ca+ binding domain.
Pan216_37710	Type II secretion system protein D	Type II secretion pathway protein XcpQ. Involved in a type II secretion system (T2SS, formerly general secretion pathway, GSP) for the export of proteins.
Pan216_39030	Bifunctional hemolysin/adenylate cyclase	Adenylate cyclase. Plays essential roles in regulation of cellular metabolism by catalyzing the synthesis of a second messenger, cAMP.
Pan216_40030	Serine-aspartate repeat-containing protein D	Cell surface-associated calcium-binding protein which possibly mediates interactions of S.aureus with components of the extracellular matrix of higher eukaryotes. Has been shown to bind 14-15 calcium ions.
Pan216_41530	Chitinase A1	A hydrolasae
Pan216_30630	Beta-propeller repeat protein	Hit in Panther database (PTHR35580)
Pan216_39110	Hemolysin, chromosomal	Hit in Panther database (PTHR38340)
Pan216_33330	Bifunctional hemolysin/adenylate cyclase	Hit in Panther database (PTHR38340)
